# Supplementary material for: Unexpected palaeodiversity of omaliine rove beetles in Eocene Baltic amber (Coleoptera, Staphylinidae, Omaliinae)
Source: Zookeys. 2019 Jul 11;863:35–83. doi: 10.3897/zookeys.863.34662 (PMC6639351; doi:10.3897/zookeys.863.34662)
Supplement: XML Treatment for Geodromicus balticus [file zookeys.863.34662-treatment1.xml]

<!DOCTYPE tp:taxon-treatment
  PUBLIC "-//TaxonX//DTD Taxonomic Treatment Publishing DTD v0 20100105//EN" "tax-treatment-NSO.dtd">
<tp:taxon-treatment xmlns:tp="http://www.plazi.org/taxpub"><tp:treatment-meta><kwd-group><label>Taxon classification</label><kwd><named-content xmlns:xlink="http://www.w3.org/1999/xlink" content-type="kingdom">Animalia</named-content></kwd><kwd><named-content xmlns:xlink="http://www.w3.org/1999/xlink" content-type="order">Coleoptera</named-content></kwd><kwd><named-content xmlns:xlink="http://www.w3.org/1999/xlink" content-type="family">Staphylinidae</named-content></kwd></kwd-group><mixed-citation publication-type="journal"><person-group><name><surname>Shavrin</surname><given-names>Alexey V.</given-names></name><name><surname>Yamamoto</surname><given-names>Shûhei</given-names></name></person-group><article-title>Unexpected palaeodiversity of omaliine rove beetles in Eocene Baltic amber (<tp:taxon-name><tp:taxon-name-part taxon-name-part-type="order">Coleoptera</tp:taxon-name-part></tp:taxon-name>, <tp:taxon-name><tp:taxon-name-part taxon-name-part-type="family">Staphylinidae</tp:taxon-name-part></tp:taxon-name>, <tp:taxon-name><tp:taxon-name-part taxon-name-part-type="subfamily">Omaliinae</tp:taxon-name-part></tp:taxon-name>)</article-title><source>Zookeys</source><day>11</day><month>7</month><year>2019</year><volume>863</volume><fpage>35</fpage><lpage>83</lpage><pub-id pub-id-type="doi">10.3897/zookeys.863.34662</pub-id></mixed-citation></tp:treatment-meta><tp:nomenclature><label>†</label><tp:taxon-name>
                      <tp:taxon-name-part taxon-name-part-type="genus" reg="Geodromicus">Geodromicus</tp:taxon-name-part>
                      <tp:taxon-name-part taxon-name-part-type="species" reg="balticus">balticus</tp:taxon-name-part>
                      <object-id xmlns:xlink="http://www.w3.org/1999/xlink" content-type="zoobank" xlink:type="simple">http://zoobank.org/16755333-4CBD-4485-B51A-6B64459253B3</object-id>
                    </tp:taxon-name><tp:taxon-authority>Shavrin &amp; Yamamoto</tp:taxon-authority><tp:taxon-status xmlns:xlink="http://www.w3.org/1999/xlink" xlink:type="simple">sp. nov.</tp:taxon-status><xref ref-type="fig" rid="F1">Figures 1</xref><xref ref-type="fig" rid="F1">, 2</xref><xref ref-type="fig" rid="F2">, 17–18</xref><xref ref-type="fig" rid="F3">, 19–20</xref></tp:nomenclature><tp:treatment-sec sec-type="type material" id="SECID0E5TAE"><title>Type materials examined.</title><p>Holotype: female, FMNHINS-3965993, complete specimen as inclusion in a piece of light yellow Baltic amber, 3.4 cm × 2.4 cm × 0.5 cm in size (Figs <xref ref-type="fig" rid="F1">1</xref>, <xref ref-type="fig" rid="F1">2</xref>), with glued small paper on plastic envelope labeled “6083”, with three colour photographs of habitus of the beetle (two of dorsal and one of ventral view) with rectangular stamp on the back of each labeled “Certificate 6083 [handwritten in blue] | Natural Baltic Amber with Inclusions | expert Jonas Damzen | International Amber Association | Names of Inclusions: | Staphylinidae [handwritten in blue] | Rove beetle [handwritten in blue]” &lt;with additional round stamp on the left side: “+SOCIETAS SVCCINORVM+INTERNATIONALIS”]&gt;, with the following labels: “Baltic amber | Yantarny, Kaliningrad | Russia | (S. Yamamoto Coll.) | ?Geodromicus | Omaliinae, Anthophagini | Protobiae with minute | hairs | tarsi with long hairs” &lt;rectangular label; handwritten on both sides of the label&gt;, “HOLOTYPE | <italic>Geodromicus</italic> | <italic>balticus</italic> sp. nov. | Shavrin A. &amp; Yamamoto S. des. 2019” &lt;red rectangular label, printed&gt; (<named-content xmlns:xlink="http://www.w3.org/1999/xlink" content-type="dwc:institutional_code" xlink:type="simple">FMNH</named-content>).</p><fig id="F1" position="float" orientation="portrait"><label>Figures 1–16.</label><caption><p>Amber specimens with inclusions of <tp:taxon-name><tp:taxon-name-part taxon-name-part-type="subfamily">Omaliinae</tp:taxon-name-part></tp:taxon-name>: <bold>1, 2</bold><italic><tp:taxon-name><tp:taxon-name-part taxon-name-part-type="genus" reg="Geodromicus">Geodromicus</tp:taxon-name-part><tp:taxon-name-part taxon-name-part-type="species" reg="balticus">balticus</tp:taxon-name-part></tp:taxon-name></italic> sp. nov. <bold>3, 4</bold><italic><tp:taxon-name><tp:taxon-name-part taxon-name-part-type="genus" reg="Eusphalerum">Eusphalerum</tp:taxon-name-part><tp:taxon-name-part taxon-name-part-type="species" reg="kanti">kanti</tp:taxon-name-part></tp:taxon-name></italic> sp. nov. <bold>5, 6</bold><italic><tp:taxon-name><tp:taxon-name-part taxon-name-part-type="genus" reg="Paraphloeostiba">Paraphloeostiba</tp:taxon-name-part><tp:taxon-name-part taxon-name-part-type="species" reg="morosa">morosa</tp:taxon-name-part></tp:taxon-name></italic> sp. nov. <bold>7–9</bold><italic><tp:taxon-name><tp:taxon-name-part taxon-name-part-type="genus" reg="Phyllodrepa">Phyllodrepa</tp:taxon-name-part><tp:taxon-name-part taxon-name-part-type="species" reg="daedali">daedali</tp:taxon-name-part></tp:taxon-name></italic> sp. nov. <bold>10, 11</bold><italic><tp:taxon-name><tp:taxon-name-part taxon-name-part-type="genus" reg="Phyllodrepa">Ph.</tp:taxon-name-part><tp:taxon-name-part taxon-name-part-type="species" reg="icari">icari</tp:taxon-name-part></tp:taxon-name></italic> sp. nov. <bold>12, 13</bold><italic><tp:taxon-name><tp:taxon-name-part taxon-name-part-type="genus" reg="Eusphalerum">Eusphalerum</tp:taxon-name-part></tp:taxon-name></italic> sp. 2 (sp2), <italic><tp:taxon-name><tp:taxon-name-part taxon-name-part-type="genus" reg="Eusphalerum">Eu.</tp:taxon-name-part></tp:taxon-name></italic> sp. 3 (sp3) and <italic><tp:taxon-name><tp:taxon-name-part taxon-name-part-type="genus" reg="Eusphalerum">Eu.</tp:taxon-name-part></tp:taxon-name></italic> sp.4 (sp4) <bold>14–16</bold><italic><tp:taxon-name><tp:taxon-name-part taxon-name-part-type="genus" reg="Eusphalerum">Eu.</tp:taxon-name-part></tp:taxon-name></italic> sp. 1 (specimens 1 to 9 (in the text: no. 1 to no. 9). Abbreviations: hl = holotype, pt = paratype, sn = syninclusion. Scale bars: 1.0 cm (<bold>1–6, 10–16</bold>), 0.5 cm (<bold>7–9</bold>).</p></caption><graphic xmlns:xlink="http://www.w3.org/1999/xlink" xlink:href="zookeys-863-035-g001.jpg" position="float" orientation="portrait" xlink:type="simple" id="oo_315783.jpg"/></fig></tp:treatment-sec><tp:treatment-sec sec-type="Preservation" id="SECID0EOZAE"><title>Preservation.</title><p>The specimen is poorly visible because it is partially covered with white cloud of microbubbles created by decay products interacting with resin, a characteristic of authentic Baltic amber (<xref ref-type="bibr" rid="B7">Cai and Huang 2013</xref>). This is especially noticeable on the anterior half of the body, under the apical and basal portions of the head, including the usual location of ocelli, and most of the pronotum. The abdominal tergites are not visible dorsally, as they are covered by the hind wings. The ventral side of the specimen is visible in detail except for the basal portion of the thoracic sclerites.</p></tp:treatment-sec><tp:treatment-sec sec-type="Locality and horizon" id="SECID0EYZAE"><title>Locality and horizon.</title><p>Baltic amber from Yantarny, Kaliningrad, westernmost Russia; mid-Eocene (ca 44 Ma; <xref ref-type="bibr" rid="B69">Wappler 2005</xref>).</p></tp:treatment-sec><tp:treatment-sec sec-type="description" id="SECID0EC1AE"><title>Description.</title><p>Measurements: <abbrev xmlns:xlink="http://www.w3.org/1999/xlink" xlink:title="maximum width of head including eyes" id="ABBRID0EI1AE" xlink:type="simple">HW</abbrev> (ventral): 0.76; <abbrev xmlns:xlink="http://www.w3.org/1999/xlink" xlink:title="length of head" id="ABBRID0EM1AE" xlink:type="simple">HL</abbrev> (ventral): ~0.40; <abbrev xmlns:xlink="http://www.w3.org/1999/xlink" xlink:title="ocular length" id="ABBRID0EQ1AE" xlink:type="simple">OL</abbrev> (ventral): 0.25; <abbrev xmlns:xlink="http://www.w3.org/1999/xlink" xlink:title="labial palpi length" id="ABBRID0EU1AE" xlink:type="simple">PLL</abbrev>×<abbrev xmlns:xlink="http://www.w3.org/1999/xlink" xlink:title="labial palpi width" id="ABBRID0EY1AE" xlink:type="simple">PLW</abbrev> (II, III): II: 0.05 × 0.03, III: 0.08 × 0.02; <abbrev xmlns:xlink="http://www.w3.org/1999/xlink" xlink:title="maxillary palpi length" id="ABBRID0E31AE" xlink:type="simple">PML</abbrev> × <abbrev xmlns:xlink="http://www.w3.org/1999/xlink" xlink:title="maxillary palpi width" id="ABBRID0EA2AE" xlink:type="simple">PMW</abbrev> (III, IV): III: 0.10 × 0.06, IV: 0.16 × 0.05; <abbrev xmlns:xlink="http://www.w3.org/1999/xlink" xlink:title="length of pronotum" id="ABBRID0EE2AE" xlink:type="simple">PL</abbrev> (ventral): ~0.47; <abbrev xmlns:xlink="http://www.w3.org/1999/xlink" xlink:title="maximum width of pronotum" id="ABBRID0EI2AE" xlink:type="simple">PW</abbrev> (ventral): ~0.87; <abbrev xmlns:xlink="http://www.w3.org/1999/xlink" xlink:title="sutural length of elytra" id="ABBRID0EM2AE" xlink:type="simple">ESL</abbrev>: 1.40; <abbrev xmlns:xlink="http://www.w3.org/1999/xlink" xlink:title="maximum width of elytra together" id="ABBRID0EQ2AE" xlink:type="simple">EW</abbrev>: 1.51; <abbrev xmlns:xlink="http://www.w3.org/1999/xlink" xlink:title="length of metatibia" id="ABBRID0EU2AE" xlink:type="simple">MTbL</abbrev>: 1.00; <abbrev xmlns:xlink="http://www.w3.org/1999/xlink" xlink:title="length of metatarsus" id="ABBRID0EY2AE" xlink:type="simple">MTrL</abbrev>: 0.36 (I–IV: 0.20; V: 0.16); <abbrev xmlns:xlink="http://www.w3.org/1999/xlink" xlink:title="maximum width of abdomen" id="ABBRID0E32AE" xlink:type="simple">AW</abbrev> (IV): 1.41; <abbrev xmlns:xlink="http://www.w3.org/1999/xlink" xlink:title="total length" id="ABBRID0EA3AE" xlink:type="simple">TL</abbrev>: 3.80 (head of specimen slightly out of pronotum, thus the total length likely to be slightly shorter). Antennomeres with lengths × widths: 1: ? × 0.07; 2: 0.16 × 0.06; 3: 0.11 × 0.06; 4–5: 0.15 × 0.05; 6–7: 0.15 × 0.07; 8: 0.14 × 0.07; 9–10: 0.12 × 0.07; 11: 0.25 × 0.07.</p><p>Body elongate; forebody convex. Specimen dark-brown and glossy, with antennomeres brown, mouthparts reddish-brown, legs yellow-brown with a somewhat darkened tibia. Habitus as in Figures <xref ref-type="fig" rid="F2">17</xref>–<xref ref-type="fig" rid="F3">20</xref>.</p><p>Head transverse, slightly elevated in middle, about twice as wide as long, with short temples, moderately strongly narrowing toward neck, with diagonal moderately deep grooves (visible only apical part of left groove), reaching level of apical third of eye; gular sutures slightly separated at narrowest point on level of basal third of length of eyes (Fig. <xref ref-type="fig" rid="F3">20</xref>). Eyes large and widely convex, with medium-sized facets. Medioapical portion with irregular, dense and moderately deep, small punctation, without microsculpture, basal portion of head between eyes and gular sutures with dense diagonal mesh. Middle portion of swollen neck (ventral view) with dense isodiametric microsculpture (Fig. <xref ref-type="fig" rid="F2">18</xref>). Labrum transverse, with moderately widely rounded apical margin and elongate apical setae, without visible median emargination. Mandibles with strongly curved acute apex; left mandible with two elongate subapical teeth on inner side of cutting edge; distal third of cutting edge of right mandible not clearly visible, with elongate tooth somewhat shorter than that in left mandible. Maxillary palpi moderately long, with several long setae on apical margins of palpomeres 2 and 3; palpomere 2 narrower basally, gradually and slightly widened apicad; palpomere 3 distinctly longer than broad, narrow basally, markedly widened apicad; apical palpomere elongate, 1.8 times as long as penultimate segment one and visibly narrower at base than apex of penultimate one, somewhat parallel-sided in middle, slightly narrowed toward moderately acute apex (Figs <xref ref-type="fig" rid="F2">17</xref>–<xref ref-type="fig" rid="F3">20</xref>). Labial palpomeres 2 and 3 distinctly longer than their width, apical palpomere 1.6 times as long as preceding segment, gradually narrowing toward apex from middle. Antenna reaching basal third length of elytra, with moderately wide antennomeres, with short dense setation; antennomere 2 slightly narrower than 1; antennomere 3 slightly shorter than antennomere 2, narrow basally and slightly widened apicad; antennomeres 4 and 5 three times as long as broad; antennomeres 6 and 7 slightly longer and distinctly wider than antennomere 5; antennomere 8 twice as wide as long; antennomeres 9 and 10 slightly shorter than antennomere 8; apical antennomere elongate, twice as long as penultimate segment and more than three times as long as broad (Figs <xref ref-type="fig" rid="F2">17</xref>, <xref ref-type="fig" rid="F3">19</xref>).</p><fig id="F2" position="float" orientation="portrait"><label>Figures 17, 18.</label><caption><p>Habitus photographs of <italic><tp:taxon-name><tp:taxon-name-part taxon-name-part-type="genus" reg="Geodromicus">Geodromicus</tp:taxon-name-part><tp:taxon-name-part taxon-name-part-type="species" reg="balticus">balticus</tp:taxon-name-part></tp:taxon-name></italic> sp. nov. <bold>17</bold> Dorsal view <bold>18</bold> Ventral view. Scale bars: 1.0 mm.</p></caption><graphic xmlns:xlink="http://www.w3.org/1999/xlink" xlink:href="zookeys-863-035-g002.jpg" position="float" orientation="portrait" xlink:type="simple" id="oo_315784.jpg"/></fig><p>Pronotum transverse, about 1.3 times as wide as long, slightly wider than head, widest slightly in front of middle, markedly more narrowed posterad than anterad, indistinctly emarginate laterally; anterior angles widely rounded, posterior angles obtuse. Lateral portions of pronotum with small irregular punctation, without microsculpture. Pubescence appears regular, accumbent. Pronotal hypomeron and postcoxal process well developed; intercoxal process almost reaching basal third of length of procoxae, with acute sharp apex; pronotosternal suture distinct; mesoventrite with acute intercoxal process, reaching basal third of mesocoxae; metaventrite broad, with moderately acute apex of intercoxal process, not reaching mesosternal process (Figs <xref ref-type="fig" rid="F2">18</xref>, <xref ref-type="fig" rid="F3">20</xref>). Median part of prosternum with very sparse, irregular, small punctation; metaventrite with dense small punctation (Fig. <xref ref-type="fig" rid="F2">18</xref>); prosternal process with dense isodiametric microsculpture.</p><p>Elytra slightly broader than long, reaching apical margin of abdominal tergite III, markedly more than twice as long as pronotum, gradually widened apicad, with straight hind margin (Figs <xref ref-type="fig" rid="F2">17</xref>, <xref ref-type="fig" rid="F3">19</xref>). Punctation dense, small and deep, markedly smaller in basal portion, near scutellum and along suture. Pubescence regular, accumbent. Hind wings fully developed (Figs <xref ref-type="fig" rid="F2">17</xref>, <xref ref-type="fig" rid="F2">18</xref>).</p><p>Legs of moderately similar length, slender and moderately long; procoxae wide, protruding ventrad; mesocoxae large and oval, contiguous; metacoxae strongly transverse; protrochanter narrow, elongate; mesotrochanter relatively small, semioval; metatrochanter elongate; femora widest about middle; pro- and mesotibiae about as long as femora, slightly widened from narrowest basal portions toward middle, covered with regular moderately short pubescence and elongated setae on lateral margins (more visible in protibiae); metatibia markedly longer than metafemora and more than twice as long as metatarsus; apical metatarsomere slightly shorter than preceding tarsomeres together; tarsal claws simple and moderately long, without modifications (Figs <xref ref-type="fig" rid="F2">18</xref>, <xref ref-type="fig" rid="F3">20</xref>).</p><p>Abdomen slightly narrower than elytra (Figs <xref ref-type="fig" rid="F2">17</xref>–<xref ref-type="fig" rid="F3">20</xref>). Abdominal tergite III to IV similar in width, beginning from segment V gradually narrowed apicad; tergite VII strongly narrowed to truncate apex (Figs <xref ref-type="fig" rid="F2">18</xref>, <xref ref-type="fig" rid="F3">20</xref>).</p><p>Male unknown.</p><p>Female. Apical margin of abdominal sternite VIII straight (Figs <xref ref-type="fig" rid="F2">18</xref>, <xref ref-type="fig" rid="F3">20</xref>). Genital segment with elongate gonocoxites, and moderately small, narrow styli (Fig. <xref ref-type="fig" rid="F3">20</xref>).</p><fig id="F3" position="float" orientation="portrait"><label>Figures 19, 20.</label><caption><p>Habitus drawings of <italic><tp:taxon-name><tp:taxon-name-part taxon-name-part-type="genus" reg="Geodromicus">Geodromicus</tp:taxon-name-part><tp:taxon-name-part taxon-name-part-type="species" reg="balticus">balticus</tp:taxon-name-part></tp:taxon-name></italic> sp. nov. <bold>19</bold> Dorsal view <bold>20</bold> ventral view. Abbreviations: a1–a11 = antennomeres 1–11; alp = apical labial palpomere; gc = gonocoxite; gr = groove; gs = gular suture; hw = hind wing; ip = intercoxal process; lb = labrum; lp = labial palpi; md = mandibles; mp = maxillar palpus; mt1, mt5 = metatarsomeres; nk = neck; s3–s8 = sternites 3–8; st = stylus. Scale bar: 1.0 mm.</p></caption><graphic xmlns:xlink="http://www.w3.org/1999/xlink" xlink:href="zookeys-863-035-g003.jpg" position="float" orientation="portrait" xlink:type="simple" id="oo_315785.jpg"/></fig></tp:treatment-sec><tp:treatment-sec sec-type="etymology" id="SECID0EMBAG"><title>Etymology.</title><p>The specific epithet is the Latinized adjective derived from the name of the Baltic Sea.</p></tp:treatment-sec><tp:treatment-sec sec-type="remarks" id="SECID0ERBAG"><title>Remarks.</title><p>Based on the shape of elongate antennomeres 8–10, the general shape of the apical maxillary palpus with elongate apical palpomere not dramatically narrower than the penultimate one, and on the length of tarsomeres 1–4 together distinctly longer than apical tarsomere, the studied specimen undoubtedly belongs to the tribe <tp:taxon-name><tp:taxon-name-part taxon-name-part-type="tribe">Anthophagini</tp:taxon-name-part></tp:taxon-name> (<xref ref-type="bibr" rid="B32">Moore and Legner 1979</xref>; <xref ref-type="bibr" rid="B34">Newton and Thayer 1995</xref>; <xref ref-type="bibr" rid="B35">Newton et al. 2000</xref>). Judging from the combination of visible morphological details of the fossil, such as shapes of the forebody, maxillary palpomeres, gonocoxites, and mandibles with developed large teeth on inner side of the cutting edge, as well as by presence of distinct grooves in front of ocelli, the species belongs to the <italic><tp:taxon-name><tp:taxon-name-part taxon-name-part-type="genus" reg="Hygrogeus">Hygrogeus</tp:taxon-name-part></tp:taxon-name></italic> complex of genera (<xref ref-type="bibr" rid="B83">Zerche 1992</xref>, <xref ref-type="bibr" rid="B84">2003</xref>). The representatives of these taxa are widespread in the Holarctic Region and contain several genera reaching their greatest diversity in Central and East Asia (<xref ref-type="bibr" rid="B46">Shavrin 2017a</xref>). Unfortunately, the condition of the specimen described here does not allow the observation of the presence of neither the anteocellar impressions nor the ocelli. The presence of impression between ocelli depends on the degree of convexity of head and can be significantly variable among genera and even among species of a species group, from indistinct to very deep. Regarding ocelli, these structures can be large and very convex, small, flattened, and indistinct, or reduced (sometimes in one genus) as in the tribe <tp:taxon-name><tp:taxon-name-part taxon-name-part-type="tribe">Anthophagini</tp:taxon-name-part></tp:taxon-name>, but also in <tp:taxon-name><tp:taxon-name-part taxon-name-part-type="tribe">Coryphiini</tp:taxon-name-part></tp:taxon-name>, <tp:taxon-name><tp:taxon-name-part taxon-name-part-type="tribe">Eusphalerini</tp:taxon-name-part></tp:taxon-name>, and <tp:taxon-name><tp:taxon-name-part taxon-name-part-type="tribe">Omaliini</tp:taxon-name-part></tp:taxon-name> (<xref ref-type="bibr" rid="B82">Zerche 1990</xref>, <xref ref-type="bibr" rid="B83">1992</xref>; <xref ref-type="bibr" rid="B45">Shavrin 2016</xref>). Besides proportions of the forebody, internal and external structure of the aedeagus, genera of the <italic><tp:taxon-name><tp:taxon-name-part taxon-name-part-type="genus" reg="Hygrogeus">Hygrogeus</tp:taxon-name-part></tp:taxon-name></italic> complex can vary by the shape of the apical two maxillary palpomeres (<xref ref-type="bibr" rid="B13">Coiffait 1981</xref>; <xref ref-type="bibr" rid="B83">Zerche 1992</xref>). The fossil cannot be member of <italic><tp:taxon-name><tp:taxon-name-part taxon-name-part-type="genus" reg="Altaiodromicus">Altaiodromicus</tp:taxon-name-part></tp:taxon-name></italic> Zerche, 1992, <italic><tp:taxon-name><tp:taxon-name-part taxon-name-part-type="genus" reg="Hygrodromicus">Hygrodromicus</tp:taxon-name-part></tp:taxon-name></italic> Tronquet, 1981, <italic><tp:taxon-name><tp:taxon-name-part taxon-name-part-type="genus" reg="Liophilydrodes">Liophilydrodes</tp:taxon-name-part></tp:taxon-name></italic> Nakane, 1983, <italic><tp:taxon-name><tp:taxon-name-part taxon-name-part-type="genus" reg="Microedus">Microedus</tp:taxon-name-part></tp:taxon-name></italic> LeConte, 1874, or <italic><tp:taxon-name><tp:taxon-name-part taxon-name-part-type="genus" reg="Philydrodes">Philydrodes</tp:taxon-name-part></tp:taxon-name></italic> Bernhauer, 1929, because members of these taxa share a short and very narrow apical maxillary palpomere. The new species cannot be placed in <italic><tp:taxon-name><tp:taxon-name-part taxon-name-part-type="genus" reg="Trichodromeus">Trichodromeus</tp:taxon-name-part></tp:taxon-name></italic> Luze, 1903, species of which share a moderately small apical conical-shaped maxillary palpomere, shorter than an indistinctly widened apicad penultimate segment, or <italic><tp:taxon-name><tp:taxon-name-part taxon-name-part-type="genus" reg="Paratrichodromeus">Paratrichodromeus</tp:taxon-name-part></tp:taxon-name></italic> Zerche, 1992, species of which have an apical maxillary palpomere distinctly narrower and shorter than the preceding segment. Additionally, from all these taxa the new species differs by the following: from <italic><tp:taxon-name><tp:taxon-name-part taxon-name-part-type="genus" reg="Altaiodromicus">Altaiodromicus</tp:taxon-name-part></tp:taxon-name></italic>, <italic><tp:taxon-name><tp:taxon-name-part taxon-name-part-type="genus" reg="Hygrodromicus">Hygrodromicus</tp:taxon-name-part></tp:taxon-name></italic>, and <italic><tp:taxon-name><tp:taxon-name-part taxon-name-part-type="genus" reg="Trichodromeus">Trichodromeus</tp:taxon-name-part></tp:taxon-name></italic> by the larger eyes, less transverse head and pronotum, and elongate elytra gradually widened apicad; from <italic><tp:taxon-name><tp:taxon-name-part taxon-name-part-type="genus" reg="Liophilydrodes">Liophilydrodes</tp:taxon-name-part></tp:taxon-name></italic> and <italic><tp:taxon-name><tp:taxon-name-part taxon-name-part-type="genus" reg="Microedus">Microedus</tp:taxon-name-part></tp:taxon-name></italic> by longer elytra and absence of microsculpture between punctures on the head; from <italic><tp:taxon-name><tp:taxon-name-part taxon-name-part-type="genus" reg="Philydrodes">Philydrodes</tp:taxon-name-part></tp:taxon-name></italic> by the smaller head, larger pronotum, wider and longer elytra; from <italic><tp:taxon-name><tp:taxon-name-part taxon-name-part-type="genus" reg="Paratrichodromeus">Paratrichodromeus</tp:taxon-name-part></tp:taxon-name></italic> by the wider pronotum and elytra and shorter antennae. The elongate apical and penultimate segment of the maxillary palpomere in this fossil are somewhat like that of some Asian species of the genus <italic><tp:taxon-name><tp:taxon-name-part taxon-name-part-type="genus" reg="Hygrogeus">Hygrogeus</tp:taxon-name-part></tp:taxon-name></italic> Mulsant &amp; Rey, 1880, especially the narrowed apical portion of the apical segment as in European <italic><tp:taxon-name><tp:taxon-name-part taxon-name-part-type="genus" reg="Hygrogeus">H.</tp:taxon-name-part><tp:taxon-name-part taxon-name-part-type="species" reg="aemulus">aemulus</tp:taxon-name-part></tp:taxon-name></italic> (Rosenhauer, 1847). In general, the fossil differs from <italic><tp:taxon-name><tp:taxon-name-part taxon-name-part-type="genus" reg="Hygrogeus">Hygrogeus</tp:taxon-name-part></tp:taxon-name></italic> by the slightly convex body, distinctly larger eyes and shorter temples, significantly shorter labial palpomeres and markedly wider pronotum. The relatively small body and its coloration, slightly convex dorsal side of the head, similar location of grooves and shape of mandibles are like some species of the genus <italic><tp:taxon-name><tp:taxon-name-part taxon-name-part-type="genus" reg="Anthophagus">Anthophagus</tp:taxon-name-part></tp:taxon-name></italic> Gravenhorst, 1802. However, it differs from <italic><tp:taxon-name><tp:taxon-name-part taxon-name-part-type="genus" reg="Anthophagus">Anthophagus</tp:taxon-name-part></tp:taxon-name></italic> by the shape of the apical maxillary palpomere (in <italic><tp:taxon-name><tp:taxon-name-part taxon-name-part-type="genus" reg="Anthophagus">Anthophagus</tp:taxon-name-part></tp:taxon-name></italic> significantly narrowed apicad and shorter than preceding palpomere), wider pronotum with markedly transverse prosternum and distinctly elongate mesosternal process (<italic><tp:taxon-name><tp:taxon-name-part taxon-name-part-type="genus" reg="Anthophagus">Anthophagus</tp:taxon-name-part></tp:taxon-name></italic> with a small mesosternal process extending short distance between coxae; <xref ref-type="bibr" rid="B32">Moore and Legner 1979</xref>), and, more importantly, different shape and structure of metatarsi: the first metatarsomere very short as opposed to markedly elongate as in <italic><tp:taxon-name><tp:taxon-name-part taxon-name-part-type="genus" reg="Anthophagus">Anthophagus</tp:taxon-name-part></tp:taxon-name></italic> (sometimes slightly shorter than apical tarsomere) and absence of modifications at base of tarsal claws (<italic><tp:taxon-name><tp:taxon-name-part taxon-name-part-type="genus" reg="Anthophagus">Anthophagus</tp:taxon-name-part></tp:taxon-name></italic> with two membranous patches at the base).</p><p>Based on the general shapes of the forebody, eyes, gular sutures, preapical and apical maxillary palpomeres, and antennomeres, as well as characters of the punctation and microsculpture of the body, shapes of thoracic sclerites, and length of basal metatarsomere, the new species can be placed as a putative <italic><tp:taxon-name><tp:taxon-name-part taxon-name-part-type="genus" reg="Geodromicus">Geodromicus</tp:taxon-name-part></tp:taxon-name></italic>. The extant representatives of the genus are widely distributed in the Holarctic Region, reaching their greatest diversity in Asia. The genus includes more than 120 species, the majority of which are distributed in the eastern Palaearctic Region and strongly associated with mountain regions (<xref ref-type="bibr" rid="B19">Herman 2001</xref>; <xref ref-type="bibr" rid="B43">Schülke and Smetana 2015</xref>; <xref ref-type="bibr" rid="B48">Shavrin 2018</xref>). According to the observed morphological data, it is rather difficult to place the new species into one of the subgenera (<italic><tp:taxon-name><tp:taxon-name-part taxon-name-part-type="genus" reg="Geodromicus">Geodromicus</tp:taxon-name-part></tp:taxon-name></italic> sensu stricto or <italic><tp:taxon-name><tp:taxon-name-part taxon-name-part-type="genus" reg="Brachydromicus">Brachydromicus</tp:taxon-name-part></tp:taxon-name></italic> A. Bordoni, 1993) or any species group because the subgeneric subdivision seems to be artificial and species group placements were provided only for some taxa of the western (<xref ref-type="bibr" rid="B5">Bordoni 1984</xref>) and eastern (<xref ref-type="bibr" rid="B48">Shavrin 2018</xref>) Palaearctic and based on external and internal morphology of the aedeagus. The species can be tentatively compared with the smallest specimens (about 4.00 mm length, known to the first author) of the Palaearctic species <italic><tp:taxon-name><tp:taxon-name-part taxon-name-part-type="genus" reg="Geodromicus">G.</tp:taxon-name-part><tp:taxon-name-part taxon-name-part-type="species" reg="plagiatus">plagiatus</tp:taxon-name-part></tp:taxon-name></italic> (Fabricius, 1798).</p><p>From all species of the genus, <italic><tp:taxon-name><tp:taxon-name-part taxon-name-part-type="genus" reg="Geodromicus">G.</tp:taxon-name-part><tp:taxon-name-part taxon-name-part-type="species" reg="balticus">balticus</tp:taxon-name-part></tp:taxon-name></italic> sp. nov. differs by the markedly elongate apical segment of maxillary palpi. It highlights the need to revise the supraspecific taxonomy of the <italic><tp:taxon-name><tp:taxon-name-part taxon-name-part-type="genus" reg="Hygrogeus">Hygrogeus</tp:taxon-name-part></tp:taxon-name></italic> complex, some of which have unclear status.</p></tp:treatment-sec><ref-list><ref id="B7"><mixed-citation xmlns:xlink="http://www.w3.org/1999/xlink" xlink:type="simple"><person-group><name name-style="western"><surname>Cai</surname><given-names>C-Y</given-names></name><name name-style="western"><surname>Huang</surname><given-names>DY</given-names></name></person-group> (<year>2013</year>) <article-title><italic><tp:taxon-name><tp:taxon-name-part taxon-name-part-type="genus">Sinanthobium</tp:taxon-name-part><tp:taxon-name-part taxon-name-part-type="species">daohugouense</tp:taxon-name-part></tp:taxon-name></italic>, a tiny new omaliine rove beetle (<tp:taxon-name><tp:taxon-name-part taxon-name-part-type="order">Coleoptera</tp:taxon-name-part></tp:taxon-name>: <tp:taxon-name><tp:taxon-name-part taxon-name-part-type="family">Staphylinidae</tp:taxon-name-part></tp:taxon-name>) from the Middle Jurassic of China.</article-title><source>The Canadian Entomologist</source><volume>145</volume>: <fpage>496</fpage>–<lpage>500</lpage>. <ext-link xlink:type="simple" ext-link-type="doi" xlink:href="10.4039/tce.2013.33">https://doi.org/10.4039/tce.2013.33</ext-link></mixed-citation></ref><ref id="B69"><mixed-citation xmlns:xlink="http://www.w3.org/1999/xlink" xlink:type="simple"><person-group><name name-style="western"><surname>Wappler</surname><given-names>T</given-names></name></person-group> (<year>2005</year>) The age of Baltic amber: Could Eckfeld resolve this problem? In: Brothers D, Mostovski M (Eds) Fossils X3, 3<sup>rd</sup> International Congress of Palaeoentomology with 2<sup>nd</sup> International Meeting on Palaeoarthropodology and 2<sup>nd</sup> World Congress on Amber and its Inclusions. Programme and Abstracts, 7<sup>th</sup> to 11<sup>th</sup> Feb 2005, Pretoria South Africa. University of Kwazulu-Natal, South African National Biodiversity Institute, Pretoria, 53.</mixed-citation></ref><ref id="B32"><mixed-citation xmlns:xlink="http://www.w3.org/1999/xlink" xlink:type="simple"><person-group><name name-style="western"><surname>Moore</surname><given-names>I</given-names></name><name name-style="western"><surname>Legner</surname><given-names>EF</given-names></name></person-group> (<year>1979</year>) <article-title>An illustrated guide to the genera of the <tp:taxon-name><tp:taxon-name-part taxon-name-part-type="family">Staphylinidae</tp:taxon-name-part></tp:taxon-name> of America North of Mexico exclusive of the <tp:taxon-name><tp:taxon-name-part taxon-name-part-type="subfamily">Aleocharinae</tp:taxon-name-part></tp:taxon-name> (<tp:taxon-name><tp:taxon-name-part taxon-name-part-type="order">Coleoptera</tp:taxon-name-part></tp:taxon-name>).</article-title><source>Division of Agricultural Sciences, University of California Priced Publication</source><volume>4093</volume>: <fpage>1</fpage>–<lpage>332</lpage>.</mixed-citation></ref><ref id="B34"><mixed-citation xmlns:xlink="http://www.w3.org/1999/xlink" xlink:type="simple"><person-group><name name-style="western"><surname>Newton</surname><given-names>AF Jr</given-names></name><name name-style="western"><surname>Thayer</surname><given-names>MK</given-names></name></person-group> (<year>1995</year>) <article-title><tp:taxon-name><tp:taxon-name-part taxon-name-part-type="subfamily">Protopselaphinae</tp:taxon-name-part></tp:taxon-name> new subfamily for <italic><tp:taxon-name><tp:taxon-name-part taxon-name-part-type="genus">Protopselaphus</tp:taxon-name-part></tp:taxon-name></italic> new genus from Malaysia, with a phylogenetic analysis and review of the Omaliine group of <tp:taxon-name><tp:taxon-name-part taxon-name-part-type="family">Staphylinidae</tp:taxon-name-part></tp:taxon-name> including <tp:taxon-name><tp:taxon-name-part taxon-name-part-type="family">Pselaphidae</tp:taxon-name-part></tp:taxon-name> (<tp:taxon-name><tp:taxon-name-part taxon-name-part-type="order">Coleoptera</tp:taxon-name-part></tp:taxon-name>).</article-title> In: <person-group><name name-style="western"><surname>Pakaluk</surname><given-names>J</given-names></name><name name-style="western"><surname>Slipinski</surname><given-names>SA</given-names></name></person-group> (<role>Eds</role>) <issue-title>Biology, Phylogeny, and Classification of Coleoptera: Papers Celebrating the 80th Birthday of Roy A.</issue-title><source>Crowson. Muzeum i Instytut Zoologii PAN, Warszawa</source>, <fpage>219</fpage>–<lpage>320</lpage>.</mixed-citation></ref><ref id="B35"><mixed-citation xmlns:xlink="http://www.w3.org/1999/xlink" xlink:type="simple"><person-group><name name-style="western"><surname>Newton</surname><given-names>AF Jr</given-names></name><name name-style="western"><surname>Thayer</surname><given-names>MK</given-names></name><name name-style="western"><surname>Ashe</surname><given-names>JS</given-names></name><name name-style="western"><surname>Chandler</surname><given-names>DS</given-names></name></person-group> (<year>2000</year>) <article-title>22. <tp:taxon-name><tp:taxon-name-part taxon-name-part-type="family">Staphylinidae</tp:taxon-name-part></tp:taxon-name> Latreille, 1802.</article-title> In: <person-group><name name-style="western"><surname>Arnett</surname><given-names>RH</given-names></name><name name-style="western"><surname>Thomas</surname><given-names>MC</given-names></name></person-group> (<role>Eds</role>) <issue-title>American Beetles.</issue-title><source>Vol. 1. <tp:taxon-name><tp:taxon-name-part taxon-name-part-type="suborder">Archostemata</tp:taxon-name-part></tp:taxon-name>, <tp:taxon-name><tp:taxon-name-part taxon-name-part-type="suborder">Myxophaga</tp:taxon-name-part></tp:taxon-name>, <tp:taxon-name><tp:taxon-name-part taxon-name-part-type="suborder">Adephaga</tp:taxon-name-part></tp:taxon-name>, <tp:taxon-name><tp:taxon-name-part taxon-name-part-type="suborder">Polyphaga</tp:taxon-name-part></tp:taxon-name>: <tp:taxon-name><tp:taxon-name-part taxon-name-part-type="infraorder">Staphyliniformia</tp:taxon-name-part></tp:taxon-name>. CRC Press, Boca Raton, Florida</source>, <fpage>272</fpage>–<lpage>418</lpage>.</mixed-citation></ref><ref id="B83"><mixed-citation xmlns:xlink="http://www.w3.org/1999/xlink" xlink:type="simple"><person-group><name name-style="western"><surname>Zerche</surname><given-names>L</given-names></name></person-group> (<year>1992</year>) Zur Taxonomie, Phylogenie und Verbreitung der <italic><tp:taxon-name><tp:taxon-name-part taxon-name-part-type="genus">Hygrogeus</tp:taxon-name-part></tp:taxon-name></italic>-Gruppe Mittel- und Zentralasiens (<tp:taxon-name><tp:taxon-name-part taxon-name-part-type="order">Coleoptera</tp:taxon-name-part></tp:taxon-name>: <tp:taxon-name><tp:taxon-name-part taxon-name-part-type="family">Staphylinidae</tp:taxon-name-part></tp:taxon-name>: <tp:taxon-name><tp:taxon-name-part taxon-name-part-type="subfamily">Omaliinae</tp:taxon-name-part></tp:taxon-name>). Annalen des Naturhistorischen Museums in Wien 93(B): 105–142. [1989]</mixed-citation></ref><ref id="B84"><mixed-citation xmlns:xlink="http://www.w3.org/1999/xlink" xlink:type="simple"><person-group><name name-style="western"><surname>Zerche</surname><given-names>L</given-names></name></person-group> (<year>2003</year>) <article-title>Arten der <italic><tp:taxon-name><tp:taxon-name-part taxon-name-part-type="genus">Hygrogeus</tp:taxon-name-part></tp:taxon-name></italic>-Gruppe aus dem Fernen Osten Russlands, aus Japan und China (<tp:taxon-name><tp:taxon-name-part taxon-name-part-type="order">Coleoptera</tp:taxon-name-part></tp:taxon-name>, <tp:taxon-name><tp:taxon-name-part taxon-name-part-type="family">Staphylinidae</tp:taxon-name-part></tp:taxon-name>, <tp:taxon-name><tp:taxon-name-part taxon-name-part-type="subfamily">Omaliinae</tp:taxon-name-part></tp:taxon-name>, <tp:taxon-name><tp:taxon-name-part taxon-name-part-type="tribe">Anthophagini</tp:taxon-name-part></tp:taxon-name>).</article-title><source>Beiträge zur Entomologie</source><volume>53</volume>(<issue>2</issue>): <fpage>277</fpage>–<lpage>295</lpage>.</mixed-citation></ref><ref id="B46"><mixed-citation xmlns:xlink="http://www.w3.org/1999/xlink" xlink:type="simple"><person-group><name name-style="western"><surname>Shavrin</surname><given-names>AV</given-names></name></person-group> (<year>2017a</year>) <article-title>Five new species of the genus <italic><tp:taxon-name><tp:taxon-name-part taxon-name-part-type="genus">Philydrodes</tp:taxon-name-part></tp:taxon-name></italic> Bernhauer, 1929 from China (<tp:taxon-name><tp:taxon-name-part taxon-name-part-type="order">Coleoptera</tp:taxon-name-part></tp:taxon-name>: <tp:taxon-name><tp:taxon-name-part taxon-name-part-type="family">Staphylinidae</tp:taxon-name-part></tp:taxon-name>: <tp:taxon-name><tp:taxon-name-part taxon-name-part-type="subfamily">Omaliinae</tp:taxon-name-part></tp:taxon-name>: <tp:taxon-name><tp:taxon-name-part taxon-name-part-type="tribe">Anthophagini</tp:taxon-name-part></tp:taxon-name>).</article-title><source>Zootaxa</source><volume>4231</volume>(<issue>2</issue>): <fpage>169</fpage>–<lpage>186</lpage>. <ext-link xlink:type="simple" ext-link-type="doi" xlink:href="10.11646/zootaxa.4231.2.2">https://doi.org/10.11646/zootaxa.4231.2.2</ext-link></mixed-citation></ref><ref id="B82"><mixed-citation xmlns:xlink="http://www.w3.org/1999/xlink" xlink:type="simple"><person-group><name name-style="western"><surname>Zerche</surname><given-names>L</given-names></name></person-group> (<year>1990</year>) <source>Monographie der paläarktischen <tp:taxon-name><tp:taxon-name-part taxon-name-part-type="tribe">Coryphiini</tp:taxon-name-part></tp:taxon-name> (<tp:taxon-name><tp:taxon-name-part taxon-name-part-type="order">Coleoptera</tp:taxon-name-part></tp:taxon-name>, <tp:taxon-name><tp:taxon-name-part taxon-name-part-type="family">Staphylinidae</tp:taxon-name-part></tp:taxon-name>, <tp:taxon-name><tp:taxon-name-part taxon-name-part-type="subfamily">Omaliinae</tp:taxon-name-part></tp:taxon-name>).</source><publisher-name>Akademie der Landwirtschaftswissenschaften der Deutschen Demokratischen Republik</publisher-name>, <publisher-loc>Berlin</publisher-loc>, <size units="page">413 pp</size>.</mixed-citation></ref><ref id="B45"><mixed-citation xmlns:xlink="http://www.w3.org/1999/xlink" xlink:type="simple"><person-group><name name-style="western"><surname>Shavrin</surname><given-names>AV</given-names></name></person-group> (<year>2016</year>) <article-title>A review of the genus <italic><tp:taxon-name><tp:taxon-name-part taxon-name-part-type="genus">Pycnoglypta</tp:taxon-name-part></tp:taxon-name></italic> Thomson, 1858 (<tp:taxon-name><tp:taxon-name-part taxon-name-part-type="family">Staphylinidae</tp:taxon-name-part></tp:taxon-name>, <tp:taxon-name><tp:taxon-name-part taxon-name-part-type="subfamily">Omaliinae</tp:taxon-name-part></tp:taxon-name>, <tp:taxon-name><tp:taxon-name-part taxon-name-part-type="tribe">Omaliini</tp:taxon-name-part></tp:taxon-name>) with notes on related taxa.</article-title><source>Zootaxa</source><volume>4077</volume>(<issue>1</issue>): <fpage>1</fpage>–<lpage>94</lpage>. [erratum, Zootaxa 4114 (5): 600] <ext-link xlink:type="simple" ext-link-type="doi" xlink:href="10.11646/zootaxa.4077.1.1">https://doi.org/10.11646/zootaxa.4077.1.1</ext-link></mixed-citation></ref><ref id="B13"><mixed-citation xmlns:xlink="http://www.w3.org/1999/xlink" xlink:type="simple"><person-group><name name-style="western"><surname>Coiffait</surname><given-names>H</given-names></name></person-group> (<year>1981</year>) <article-title><italic><tp:taxon-name><tp:taxon-name-part taxon-name-part-type="genus">Hygrodromicus</tp:taxon-name-part></tp:taxon-name></italic>, nouveaux genre de Staphylinide de la région himalayenne.</article-title><source>Nouvelle Revue d’Entomologie</source><volume>11</volume>(<issue>3</issue>): <fpage>257</fpage>–<lpage>260</lpage>.</mixed-citation></ref><ref id="B19"><mixed-citation xmlns:xlink="http://www.w3.org/1999/xlink" xlink:type="simple"><person-group><name name-style="western"><surname>Herman</surname><given-names>LH</given-names></name></person-group> (<year>2001</year>) <article-title>Catalog of the <tp:taxon-name><tp:taxon-name-part taxon-name-part-type="family">Staphylinidae</tp:taxon-name-part></tp:taxon-name> (<tp:taxon-name><tp:taxon-name-part taxon-name-part-type="class">Insecta</tp:taxon-name-part></tp:taxon-name>: <tp:taxon-name><tp:taxon-name-part taxon-name-part-type="order">Coleoptera</tp:taxon-name-part></tp:taxon-name>). 1758 to the end of the second millenium. I. Introduction, history, biogeographical sketches, and Omaliine group.</article-title><source>Bulletin of the American Museum of Natural History</source><volume>265</volume>: <fpage>1</fpage>–<lpage>650</lpage>. <ext-link xlink:type="simple" ext-link-type="uri" xlink:href="http://hdl.handle.net/2246/5826">http://hdl.handle.net/2246/5826</ext-link></mixed-citation></ref><ref id="B43"><mixed-citation xmlns:xlink="http://www.w3.org/1999/xlink" xlink:type="simple"><person-group><name name-style="western"><surname>Schülke</surname><given-names>M</given-names></name><name name-style="western"><surname>Smetana</surname><given-names>A</given-names></name></person-group> (<year>2015</year>) <article-title>Family <tp:taxon-name><tp:taxon-name-part taxon-name-part-type="family">Staphylinidae</tp:taxon-name-part></tp:taxon-name> Latreille, 1802.</article-title> In: <person-group><name name-style="western"><surname>Löbl</surname><given-names>I</given-names></name><name name-style="western"><surname>Löbl</surname><given-names>D</given-names></name></person-group> (<role>Eds</role>) <issue-title>Catalogue of Palaearctic Coleoptera.</issue-title><source>Vol. 2. <tp:taxon-name><tp:taxon-name-part taxon-name-part-type="superfamily">Hydrophiloidea</tp:taxon-name-part></tp:taxon-name> – <tp:taxon-name><tp:taxon-name-part taxon-name-part-type="superfamily">Staphylinoidea</tp:taxon-name-part></tp:taxon-name>. Revised and updated edition. Brill, Leiden</source>, <fpage>304</fpage>–<lpage>1134</lpage>.</mixed-citation></ref><ref id="B48"><mixed-citation xmlns:xlink="http://www.w3.org/1999/xlink" xlink:type="simple"><person-group><name name-style="western"><surname>Shavrin</surname><given-names>AV</given-names></name></person-group> (<year>2018</year>) <article-title>The <italic>lestevoides</italic> species group of the genus <italic><tp:taxon-name><tp:taxon-name-part taxon-name-part-type="genus">Geodromicus</tp:taxon-name-part></tp:taxon-name></italic> Redtenbacher, 1857 (<tp:taxon-name><tp:taxon-name-part taxon-name-part-type="class">Insecta</tp:taxon-name-part></tp:taxon-name>: <tp:taxon-name><tp:taxon-name-part taxon-name-part-type="order">Coleoptera</tp:taxon-name-part></tp:taxon-name>: <tp:taxon-name><tp:taxon-name-part taxon-name-part-type="family">Staphylinidae</tp:taxon-name-part></tp:taxon-name>: <tp:taxon-name><tp:taxon-name-part taxon-name-part-type="subfamily">Omaliinae</tp:taxon-name-part></tp:taxon-name>).</article-title><source>Zootaxa</source><volume>4378</volume>(<issue>2</issue>): <fpage>151</fpage>–<lpage>190</lpage>. <ext-link xlink:type="simple" ext-link-type="doi" xlink:href="10.11646/zootaxa.4378.2.1">https://doi.org/10.11646/zootaxa.4378.2.1</ext-link></mixed-citation></ref><ref id="B5"><mixed-citation xmlns:xlink="http://www.w3.org/1999/xlink" xlink:type="simple"><person-group><name name-style="western"><surname>Bordoni</surname><given-names>A</given-names></name></person-group> (<year>1984</year>) <article-title>Appunti per una revisione dei <italic><tp:taxon-name><tp:taxon-name-part taxon-name-part-type="genus">Geodromicus</tp:taxon-name-part></tp:taxon-name></italic> Redt. delle regione Palearctica occidentale (<tp:taxon-name><tp:taxon-name-part taxon-name-part-type="order">Coleoptera</tp:taxon-name-part></tp:taxon-name>, <tp:taxon-name><tp:taxon-name-part taxon-name-part-type="family">Staphylinidae</tp:taxon-name-part></tp:taxon-name>).</article-title><source>Redia</source><volume>67</volume>: <fpage>19</fpage>–<lpage>59</lpage>.</mixed-citation></ref></ref-list></tp:taxon-treatment>
