# Supplementary material for: Unexpected palaeodiversity of omaliine rove beetles in Eocene Baltic amber (Coleoptera, Staphylinidae, Omaliinae)
Source: Zookeys. 2019 Jul 11;863:35–83. doi: 10.3897/zookeys.863.34662 (PMC6639351; doi:10.3897/zookeys.863.34662)
Supplement: XML Treatment for Eusphalerum kanti [file zookeys.863.34662-treatment2.xml]

<!DOCTYPE tp:taxon-treatment
  PUBLIC "-//TaxonX//DTD Taxonomic Treatment Publishing DTD v0 20100105//EN" "tax-treatment-NSO.dtd">
<tp:taxon-treatment xmlns:tp="http://www.plazi.org/taxpub"><tp:treatment-meta><kwd-group><label>Taxon classification</label><kwd><named-content xmlns:xlink="http://www.w3.org/1999/xlink" content-type="kingdom">Animalia</named-content></kwd><kwd><named-content xmlns:xlink="http://www.w3.org/1999/xlink" content-type="order">Coleoptera</named-content></kwd><kwd><named-content xmlns:xlink="http://www.w3.org/1999/xlink" content-type="family">Staphylinidae</named-content></kwd></kwd-group><mixed-citation publication-type="journal"><person-group><name><surname>Shavrin</surname><given-names>Alexey V.</given-names></name><name><surname>Yamamoto</surname><given-names>Shûhei</given-names></name></person-group><article-title>Unexpected palaeodiversity of omaliine rove beetles in Eocene Baltic amber (<tp:taxon-name><tp:taxon-name-part taxon-name-part-type="order">Coleoptera</tp:taxon-name-part></tp:taxon-name>, <tp:taxon-name><tp:taxon-name-part taxon-name-part-type="family">Staphylinidae</tp:taxon-name-part></tp:taxon-name>, <tp:taxon-name><tp:taxon-name-part taxon-name-part-type="subfamily">Omaliinae</tp:taxon-name-part></tp:taxon-name>)</article-title><source>Zookeys</source><day>11</day><month>7</month><year>2019</year><volume>863</volume><fpage>35</fpage><lpage>83</lpage><pub-id pub-id-type="doi">10.3897/zookeys.863.34662</pub-id></mixed-citation></tp:treatment-meta><tp:nomenclature><label>†</label><tp:taxon-name>
                      <tp:taxon-name-part taxon-name-part-type="genus" reg="Eusphalerum">Eusphalerum</tp:taxon-name-part>
                      <tp:taxon-name-part taxon-name-part-type="species" reg="kanti">kanti</tp:taxon-name-part>
                      <object-id xmlns:xlink="http://www.w3.org/1999/xlink" content-type="zoobank" xlink:type="simple">http://zoobank.org/7C377BF2-1233-4E7D-AFDB-CDF6E0EDD22B</object-id>
                    </tp:taxon-name><tp:taxon-authority>Shavrin &amp; Yamamoto</tp:taxon-authority><tp:taxon-status xmlns:xlink="http://www.w3.org/1999/xlink" xlink:type="simple">sp. nov.</tp:taxon-status><xref ref-type="fig" rid="F1">Figures 3</xref><xref ref-type="fig" rid="F1">, 4</xref><xref ref-type="fig" rid="F4">, 21–23</xref><xref ref-type="fig" rid="F5">, 24–29</xref><xref ref-type="fig" rid="F6">, 30–33</xref><xref ref-type="fig" rid="F7">, 34–44</xref></tp:nomenclature><tp:treatment-sec sec-type="type material" id="SECID0EPPAG"><title>Type materials examined.</title><p>Holotype (male) and paratype (female), FMNHINS-3260630, complete specimens as inclusions in a piece of dark yellow to reddish orange Baltic amber, 21.6 mm × 12.7 mm × 6.3 mm in size (Figs <xref ref-type="fig" rid="F1">3</xref>, <xref ref-type="fig" rid="F1">4</xref>), with the following labels: “SYAC 0027 | Baltic | prob. Anthobium” &lt;rectangular small label, handwritten&gt;, “07[printed] 09 [handwritten] | Baltic / Dominican | Larva/Adult (× 2) [printed] [handwritten] | ? Anthobium [handwritten] | Axel Niggeloh | Schalksmuehle” &lt;large rectangular label, printed&gt;, “15[printed]01[handwritten] – SYAC 00[printed] 27[handwritten] | Baltic / Burmite | Other: | Larva / Adult | prob. Anthobium [handwritten] | 2 in amber [handwritten] | Baltic Sea coast [handwritten] | Shûhei Yamamoto’s | Amber Collection” &lt;large rectangular label, printed&gt;, “[<named-content xmlns:xlink="http://www.w3.org/1999/xlink" content-type="dwc:institutional_code" xlink:type="simple">FMNH</named-content> barcode at left side of label] FMNHINS | 3965993 | FIELD MUSEUM | AMBER” &lt;small rectangular label, printed&gt;, “HOLOTYPE | <italic>Eusphalerum</italic> | <italic>kanti</italic> sp. nov. | Shavrin A. &amp; Yamamoto S. des. 2019” &lt;red rectangular label, printed&gt;, “PARATYPE | <italic>Eusphalerum</italic> | <italic>kanti</italic> sp. nov. | Shavrin A. &amp; Yamamoto S. des. 2018” &lt;red rectangular label, printed&gt; (<named-content xmlns:xlink="http://www.w3.org/1999/xlink" content-type="dwc:institutional_code" xlink:type="simple">FMNH</named-content>).</p></tp:treatment-sec><tp:treatment-sec sec-type="Preservation" id="SECID0E2RAG"><title>Preservation.</title><p>The holotype is best observed on its dorsal side, close to the surface of the amber piece and with apical part of the body somewhat deeper (Fig. <xref ref-type="fig" rid="F1">3</xref>): head, pronotum and basal portion of elytra are visible from the lateral edge of the amber. The paratype is oriented dorsolaterally and located close to the outer surface of the amber piece (Fig. <xref ref-type="fig" rid="F1">3</xref>). Syninclusion: imago of <tp:taxon-name><tp:taxon-name-part taxon-name-part-type="order">Diptera</tp:taxon-name-part></tp:taxon-name> about 2.00 mm length, including wings.</p></tp:treatment-sec><tp:treatment-sec sec-type="Locality and horizon" id="SECID0EOSAG"><title>Locality and horizon.</title><p>Baltic amber from Baltic Sea Coast, further details unknown; mid-Eocene (ca 44 Ma; <xref ref-type="bibr" rid="B69">Wappler 2005</xref>).</p></tp:treatment-sec><tp:treatment-sec sec-type="description" id="SECID0EYSAG"><title>Description.</title><p>Measurements (<italic>n</italic> = 2): <abbrev xmlns:xlink="http://www.w3.org/1999/xlink" xlink:title="maximum width of head including eyes" id="ABBRID0EATAG" xlink:type="simple">HW</abbrev> (holotype): 0.47; <abbrev xmlns:xlink="http://www.w3.org/1999/xlink" xlink:title="length of head" id="ABBRID0EETAG" xlink:type="simple">HL</abbrev> (holotype): 0.33; <abbrev xmlns:xlink="http://www.w3.org/1999/xlink" xlink:title="ocular length" id="ABBRID0EITAG" xlink:type="simple">OL</abbrev> (paratype): 0.18; <abbrev xmlns:xlink="http://www.w3.org/1999/xlink" xlink:title="length of antenna" id="ABBRID0EMTAG" xlink:type="simple">AL</abbrev> (paratype): 0.75; <abbrev xmlns:xlink="http://www.w3.org/1999/xlink" xlink:title="maxillary palpi length" id="ABBRID0EQTAG" xlink:type="simple">PML</abbrev> × <abbrev xmlns:xlink="http://www.w3.org/1999/xlink" xlink:title="maxillary palpi width" id="ABBRID0EUTAG" xlink:type="simple">PMW</abbrev> (III, IV): III: 0.05 × 0.02, IV: 0.11 × 0.02; <abbrev xmlns:xlink="http://www.w3.org/1999/xlink" xlink:title="length of pronotum" id="ABBRID0EYTAG" xlink:type="simple">PL</abbrev> (holotype): 0.42; <abbrev xmlns:xlink="http://www.w3.org/1999/xlink" xlink:title="maximum width of pronotum" id="ABBRID0E3TAG" xlink:type="simple">PW</abbrev>: 0.77; <abbrev xmlns:xlink="http://www.w3.org/1999/xlink" xlink:title="sutural length of elytra" id="ABBRID0EAUAG" xlink:type="simple">ESL</abbrev> (paratype): 1.25; <abbrev xmlns:xlink="http://www.w3.org/1999/xlink" xlink:title="maximum width of elytra together" id="ABBRID0EEUAG" xlink:type="simple">EW</abbrev> (paratype): 1.15; <abbrev xmlns:xlink="http://www.w3.org/1999/xlink" xlink:title="length of metatibia" id="ABBRID0EIUAG" xlink:type="simple">MTbL</abbrev> (paratype): 0.42; <abbrev xmlns:xlink="http://www.w3.org/1999/xlink" xlink:title="length of metatarsus" id="ABBRID0EMUAG" xlink:type="simple">MTrL</abbrev> (paratype): 0.24 (I–IV: 0.12; V: 0.12); <abbrev xmlns:xlink="http://www.w3.org/1999/xlink" xlink:title="maximum width of abdomen" id="ABBRID0EQUAG" xlink:type="simple">AW</abbrev>: ?; <abbrev xmlns:xlink="http://www.w3.org/1999/xlink" xlink:title="total length" id="ABBRID0EUUAG" xlink:type="simple">TL</abbrev>: 2.60 (holotype)–2.70 (paratype). Antennomeres with lengths × widths (paratype): 1: 0.12 × 0.04; 2: 0.06 × 0.02; 3: 0.07 × 0.02; 4: 0.06 × 0.02; 5–6: 0.06 × 0.03; 7: 0.05 × 0.04; 8: 0.05 × 0.05; 9–10: 0.05 × 0.06; 11: 0.12 × 0.06.</p><p>Body elongate, convex (Figs <xref ref-type="fig" rid="F4">21</xref>, <xref ref-type="fig" rid="F5">24</xref>, <xref ref-type="fig" rid="F7">34</xref>, <xref ref-type="fig" rid="F7">37</xref>); body laterally as in Figure <xref ref-type="fig" rid="F7">36</xref>; body dorsolaterally as in Figure <xref ref-type="fig" rid="F4">23</xref>; body ventrally as in Figures <xref ref-type="fig" rid="F4">22</xref>, <xref ref-type="fig" rid="F5">25</xref>, <xref ref-type="fig" rid="F7">35</xref>. The specimens appear black, with mouthparts, antennae and legs yellow-brown; tarsi and basal portion of apical maxillary palpomere yellow. Body glossy and glabrous, without visible setation; antennomeres with elongate setae (Fig. <xref ref-type="fig" rid="F5">28</xref>).</p><p>Head about 1.4 times as wide as long (Figs <xref ref-type="fig" rid="F5">29</xref>, <xref ref-type="fig" rid="F7">39</xref>); middle portion of head slightly flattened, without visible grooves in front of ocelli, median impressions and occipital line; postocular carina smooth and indistinct. Head laterally as in Figure <xref ref-type="fig" rid="F7">42</xref> and dorsolaterally as in Figure <xref ref-type="fig" rid="F5">28</xref>. Head with moderately irregular, dense and small punctation, markedly denser on posterior portion; middle part of neck with sparse small punctures (Fig. <xref ref-type="fig" rid="F7">43</xref>); infraorbital ridges with indistinct diagonal small meshes between punctures. Eyes large, widely convex (Figs <xref ref-type="fig" rid="F7">35</xref>, <xref ref-type="fig" rid="F7">37</xref>). Ocelli large, situated at level of posterior margins of eyes (Figs <xref ref-type="fig" rid="F5">28</xref>, <xref ref-type="fig" rid="F7">37</xref>), distance between ocelli distinctly longer than distance between ocellus and posterior margin of eye. Apical segment of maxillary palpi elongate, twice as long as preceding segment, about same width in middle as preceding segment, from middle gradually narrowed apicad (Figs <xref ref-type="fig" rid="F4">22–23</xref>, <xref ref-type="fig" rid="F5">28</xref>). Gular sutures with rounded apical parts, widely separated from each other (Figs <xref ref-type="fig" rid="F7">35</xref>, <xref ref-type="fig" rid="F7">38</xref>). Antenna (Figs <xref ref-type="fig" rid="F4">21–23</xref>, <xref ref-type="fig" rid="F5">25</xref>, <xref ref-type="fig" rid="F5">28</xref>, <xref ref-type="fig" rid="F5">29</xref>) moderately long, slightly exceeding shoulders of elytra, with elongate setae; basal antennomere wide and oblong, antennomere 2 slightly swollen and elongate, antennomere 3 thin and long, antennomere 4 slightly wider than antennomere 3, antennomeres 5 and 6 twice as long as wide, antennomeres 7 and 8 slightly and antennomeres 9 and 10 distinctly transverse, apical antennomere twice as long as wide, strongly narrowed in apical third toward acute apex.</p><fig id="F4" position="float" orientation="portrait"><label>Figures 21–23.</label><caption><p>Habitus of <italic><tp:taxon-name><tp:taxon-name-part taxon-name-part-type="genus" reg="Eusphalerum">Eusphalerum</tp:taxon-name-part><tp:taxon-name-part taxon-name-part-type="species" reg="kanti">kanti</tp:taxon-name-part></tp:taxon-name></italic> sp. nov. (paratype) <bold>21</bold> dorsal view <bold>22</bold> ventral view <bold>23</bold> dorsolateral view. Scale bars: 1.0 mm.</p></caption><graphic xmlns:xlink="http://www.w3.org/1999/xlink" xlink:href="zookeys-863-035-g004.jpg" position="float" orientation="portrait" xlink:type="simple" id="oo_315786.jpg"/></fig><p>Pronotum slightly convex, moderately short and transverse, 1.8 times as wide as long, 1.6 times as wide as head, widest at about middle, distinctly more narrowed posterad than anterad (Figs <xref ref-type="fig" rid="F4">21</xref>, <xref ref-type="fig" rid="F5">24</xref>, <xref ref-type="fig" rid="F7">37</xref>); apical margin straight, distinctly narrower than posterior margin; anterior angles widely rounded and distinctly protruded anterad (Figs <xref ref-type="fig" rid="F7">39</xref>, <xref ref-type="fig" rid="F7">43</xref>); posterior angles widely rounded; lateral margins distinctly emarginate, without crenulation on lateral edges (Figs <xref ref-type="fig" rid="F7">37</xref>, <xref ref-type="fig" rid="F7">39</xref>); pronotum with moderately widely elevated middle portion (Fig. <xref ref-type="fig" rid="F7">37</xref>), with very indistinct small transverse impression in mediobasal third; lateral portions narrowly but distinctly explanate, each with distinct moderately deep semioval impression at middle (Fig. <xref ref-type="fig" rid="F7">39</xref>). Pronotum with irregular small punctation like that on head but slightly deeper, markedly sparser in mediobasal and lateral portions; median portion with very indistinct transverse microsculpture. Prosternum with moderately wide intercoxal process (Figs <xref ref-type="fig" rid="F5">25</xref>, <xref ref-type="fig" rid="F5">26</xref>, <xref ref-type="fig" rid="F7">35</xref>, <xref ref-type="fig" rid="F7">38</xref>). Mesoventrite with thin, elongate and acute intercoxal process indistinctly reaching apical third of mesocoxae (Figs <xref ref-type="fig" rid="F7">35</xref>, <xref ref-type="fig" rid="F7">41</xref>). Scutellum large and wide, with several very small punctures in basal portion (Figs <xref ref-type="fig" rid="F4">21</xref>, <xref ref-type="fig" rid="F4">23</xref>, <xref ref-type="fig" rid="F5">24</xref>). Metaventrite convex (Fig. <xref ref-type="fig" rid="F7">36</xref>), with wide and deep metacoxal cavities and moderately wide metaventral process, reaching middle of mesocoxae, not contacting with apex of mesosternal process (Figs <xref ref-type="fig" rid="F5">25</xref>, <xref ref-type="fig" rid="F7">35</xref>, <xref ref-type="fig" rid="F7">41</xref>). Median part of prosternum and metaventrite with moderately dense small punctation (Figs <xref ref-type="fig" rid="F5">25</xref>, <xref ref-type="fig" rid="F7">35</xref>).</p><fig id="F5" position="float" orientation="portrait"><label>Figures 24–29.</label><caption><p><italic><tp:taxon-name><tp:taxon-name-part taxon-name-part-type="genus" reg="Eusphalerum">Eusphalerum</tp:taxon-name-part><tp:taxon-name-part taxon-name-part-type="species" reg="kanti">kanti</tp:taxon-name-part></tp:taxon-name></italic> sp. nov. (holotype: <bold>24–26, 29</bold> paratype: <bold>27, 28</bold>) <bold>24</bold> habitus, dorsal view <bold>25</bold> habitus, ventral view <bold>26</bold> thoracic sclerites and legs, ventral view <bold>27</bold> apical part of elytra, abdomen and hind legs, posterodorsal view <bold>28</bold> head and antennae, dorsolateral view <bold>29</bold> head, antennae and forelegs, dorsal view. Abbreviations: a1–a11 = antennomeres; amp = apical maxillary palpomere; gc = gonocoxite; gs = gular suture; ip = intercoxal process; nk = neck; mtf = metafemur; mtt = metatibia; mtv = metaventrite; oc = ocellus; prt = protibia; pt1, pt5 = protarsomeres 1 and 5; s3–s8 = sternites III–VIII; sc = scutellum; st = stylus; t4–t8 = tergites IV–VIII. Scale bars: 1.0 mm (<bold>24, 25</bold>), 0.3 mm (<bold>26–29</bold>).</p></caption><graphic xmlns:xlink="http://www.w3.org/1999/xlink" xlink:href="zookeys-863-035-g005.jpg" position="float" orientation="portrait" xlink:type="simple" id="oo_315787.jpg"/></fig><p>Elytra sexually dimorphic (male: Figs <xref ref-type="fig" rid="F6">30</xref>, <xref ref-type="fig" rid="F6">31</xref>; female: Figs <xref ref-type="fig" rid="F6">32</xref>, <xref ref-type="fig" rid="F6">33</xref>), distinctly longer than wide (Figs <xref ref-type="fig" rid="F4">21</xref>, <xref ref-type="fig" rid="F4">23</xref>, <xref ref-type="fig" rid="F5">24</xref>, <xref ref-type="fig" rid="F7">34</xref>) and more convex behind middle; in lateral view (Fig. <xref ref-type="fig" rid="F7">36</xref>) very long, about three times as long as pronotum, distinctly widened apicad from middle, reaching middle of abdominal tergite VI, with widely rounded apical angles (Fig. <xref ref-type="fig" rid="F7">40</xref>). Punctation of elytra larger and significantly denser than that on pronotum, markedly smaller on parascutellar portion and along suture, sparser on apical portion, larger and coarser in lateroapical and medioapical portions (Figs <xref ref-type="fig" rid="F4">21</xref>, <xref ref-type="fig" rid="F4">23</xref>, <xref ref-type="fig" rid="F5">24</xref>, <xref ref-type="fig" rid="F6">31</xref>, <xref ref-type="fig" rid="F6">33</xref>).</p><fig id="F6" position="float" orientation="portrait"><label>Figures 30–33.</label><caption><p><italic><tp:taxon-name><tp:taxon-name-part taxon-name-part-type="genus" reg="Eusphalerum">Eusphalerum</tp:taxon-name-part><tp:taxon-name-part taxon-name-part-type="species" reg="kanti">kanti</tp:taxon-name-part></tp:taxon-name></italic> sp. nov. (holotype, male: <bold>30, 31</bold> paratype, female: <bold>32, 33</bold>): <bold>30, 32</bold> elytra (schematic drawings) <bold>31, 33</bold> apical part of elytra. Scale bars: 0.3 mm.</p></caption><graphic xmlns:xlink="http://www.w3.org/1999/xlink" xlink:href="zookeys-863-035-g006.jpg" position="float" orientation="portrait" xlink:type="simple" id="oo_315788.jpg"/></fig><p>Legs with relatively wide femora (Figs <xref ref-type="fig" rid="F4">22</xref>, <xref ref-type="fig" rid="F4">23</xref>, <xref ref-type="fig" rid="F5">25</xref>, <xref ref-type="fig" rid="F5">26</xref>, <xref ref-type="fig" rid="F7">35</xref>, <xref ref-type="fig" rid="F7">36</xref>), tibiae thin, gradually widened apicad, about as long as femora, covered by elongate setae, markedly stronger on lateral margin (Figs <xref ref-type="fig" rid="F4">22</xref>, <xref ref-type="fig" rid="F4">23</xref>, <xref ref-type="fig" rid="F5">29</xref>, <xref ref-type="fig" rid="F7">36</xref>, <xref ref-type="fig" rid="F7">44</xref>); tarsomeres 1–4 with dense distinctly elongate setae ventrally; apical metatarsomere long, as long as previous tarsomeres together (excluding tarsal claws) (Figs <xref ref-type="fig" rid="F4">23</xref>, <xref ref-type="fig" rid="F5">27–29</xref>, <xref ref-type="fig" rid="F7">36</xref>).</p><p>Abdomen distinctly narrower than elytra (Figs <xref ref-type="fig" rid="F5">27</xref>, <xref ref-type="fig" rid="F7">40</xref>); apical margin of tergite VII with indistinct brick-wall sculpture; abdominal tergites with sparse small punctures and no visible microsculpture (Fig. <xref ref-type="fig" rid="F5">27</xref>); sternites VII and VIII of both males and females without modifications (Fig. <xref ref-type="fig" rid="F7">44</xref>).</p><p>Male. Elytra as in Figure <xref ref-type="fig" rid="F5">24</xref>; apical margin of elytra widely rounded (Figs <xref ref-type="fig" rid="F6">30</xref>, <xref ref-type="fig" rid="F6">31</xref>). Apical margin of abdominal tergite VIII somewhat straight. Apical margin of abdominal sternite VIII widely rounded (Fig. <xref ref-type="fig" rid="F5">27</xref>).</p><p>Female. Elytra as in Figure <xref ref-type="fig" rid="F4">21</xref>; apical margin of elytra distinctly prolonged at sutural apex (Figs <xref ref-type="fig" rid="F6">32</xref>, <xref ref-type="fig" rid="F6">33</xref>). Apical margin of abdominal tergite VIII and sternite VIII (Figs <xref ref-type="fig" rid="F5">27</xref>, <xref ref-type="fig" rid="F7">40</xref>) straight. Genital segment with markedly elongate gonocoxites and very small styli (Figs <xref ref-type="fig" rid="F5">27</xref>, <xref ref-type="fig" rid="F7">40</xref>).</p></tp:treatment-sec><tp:treatment-sec sec-type="etymology" id="SECID0EOEBG"><title>Etymology.</title><p>Patronymic, the species is named in honour of the great German philosopher Immanuel Kant (1724–1804), the author of the doctrine of transcendental idealism.</p></tp:treatment-sec><tp:treatment-sec sec-type="remarks" id="SECID0ETEBG"><title>Remarks.</title><p>The paratype of <italic><tp:taxon-name><tp:taxon-name-part taxon-name-part-type="genus" reg="Eusphalerum">Eu.</tp:taxon-name-part><tp:taxon-name-part taxon-name-part-type="species" reg="kanti">kanti</tp:taxon-name-part></tp:taxon-name></italic> sp. nov. was visualised three-dimensionally using a micro-CT scan. Although the result was not very satisfactory, we could observe the fossil from multiple additional angles (Figs <xref ref-type="fig" rid="F7">34</xref>, <xref ref-type="fig" rid="F7">44</xref>). Based on this scan, we could describe more characters that were not visible with light microscopy. The fossil was assigned to the tribe <tp:taxon-name><tp:taxon-name-part taxon-name-part-type="tribe">Eusphalerini</tp:taxon-name-part></tp:taxon-name> and genus <italic><tp:taxon-name><tp:taxon-name-part taxon-name-part-type="genus" reg="Eusphalerum">Eusphalerum</tp:taxon-name-part></tp:taxon-name></italic> based on the general shape of the body, shapes and length of short and slightly widened tarsomeres 1–4, with dense and elongate ventral setae, together about as long as apical tarsomere, and shape of the elytra of female slightly longer than that of male, with prolonged portion at sutural apex (Figs <xref ref-type="fig" rid="F6">32</xref>, <xref ref-type="fig" rid="F6">33</xref>). This floricolous genus contains 260 valid species (<xref ref-type="bibr" rid="B80">Zanetti 2014</xref>) distributed in the Holarctic Region. Earlier, the genus was subdivided into two subgenera: <italic><tp:taxon-name><tp:taxon-name-part taxon-name-part-type="genus" reg="Eusphalerum">Eusphalerum</tp:taxon-name-part></tp:taxon-name></italic> and <italic><tp:taxon-name><tp:taxon-name-part taxon-name-part-type="genus" reg="Pareusphalerum">Pareusphalerum</tp:taxon-name-part></tp:taxon-name></italic> Coiffait, 1959 (<xref ref-type="bibr" rid="B74">Zanetti 1987</xref>), but because several species of sensu stricto and <italic><tp:taxon-name><tp:taxon-name-part taxon-name-part-type="genus" reg="Pareusphalerum">Pareusphalerum</tp:taxon-name-part></tp:taxon-name></italic> were overlapping in some morphological characters, the latter was synonymized with the nominotypical taxon (<xref ref-type="bibr" rid="B67">Tronquet and Zanetti 2008</xref>). Based on general morphological features of the aedeagus, female accessory sclerite and, in some cases, shapes of the modified apical abdominal sternites, several species groups have been erected for many species of the genus (e.g. <xref ref-type="bibr" rid="B74">Zanetti 1987</xref>, <xref ref-type="bibr" rid="B76">1993</xref>, <xref ref-type="bibr" rid="B80">2014</xref>). However, to date, this diverse genus remains insufficiently studied globally and is in need of further phylogenetic revision because of unclear relations between both species groups and the tribe <tp:taxon-name><tp:taxon-name-part taxon-name-part-type="tribe">Eusphalerini</tp:taxon-name-part></tp:taxon-name> with related <tp:taxon-name><tp:taxon-name-part taxon-name-part-type="tribe">Omaliini</tp:taxon-name-part></tp:taxon-name>.</p><p>The new species is difficult to compare with extant species as they typically differ from each other by the morphology of the aedeagus and female genital structures. However, based on the shape of the strongly elongate and dimorphic elytra, <italic><tp:taxon-name><tp:taxon-name-part taxon-name-part-type="genus" reg="Eusphalerum">Eu.</tp:taxon-name-part><tp:taxon-name-part taxon-name-part-type="species" reg="kanti">kanti</tp:taxon-name-part></tp:taxon-name></italic> sp. nov. is like members of the following species groups: North American <italic>convexum</italic> (<xref ref-type="bibr" rid="B80">Zanetti 2014</xref>; four species distributed in Canada and USA) and western Palaearctic <italic><tp:taxon-name><tp:taxon-name-part taxon-name-part-type="genus" reg="Eusphalerum"/><tp:taxon-name-part taxon-name-part-type="species" reg="amplipenne">amplipenne</tp:taxon-name-part></tp:taxon-name></italic> (<xref ref-type="bibr" rid="B76">Zanetti 1993</xref>; one species known from Turkey), <italic>longipenne</italic> (<xref ref-type="bibr" rid="B74">Zanetti 1987</xref>; six species distributed in Middle and South Europe), <italic>montivagum</italic> (<xref ref-type="bibr" rid="B74">Zanetti 1987</xref>, <xref ref-type="bibr" rid="B75">1992</xref>, <xref ref-type="bibr" rid="B76">1993</xref>, <xref ref-type="bibr" rid="B77">2004</xref>, <xref ref-type="bibr" rid="B78">2012a</xref>; 10 species distributed in Central and Southern Europe and Turkey) and <italic><tp:taxon-name><tp:taxon-name-part taxon-name-part-type="genus" reg="Eusphalerum"/><tp:taxon-name-part taxon-name-part-type="species" reg="anale">anale</tp:taxon-name-part></tp:taxon-name></italic> (<xref ref-type="bibr" rid="B66">Tronquet and Zanetti 2001</xref>; three species from the central-western part of Europe). The new species differs from the <italic>convexum</italic> group by the presence of the postocular carina, by the dorsal portion of head without visible impressions, by the shape of the apical tarsomere slightly longer than that in species of <italic>convexum</italic> group and by the abdominal sternite VII of male without modifications. It differs from the <italic><tp:taxon-name><tp:taxon-name-part taxon-name-part-type="genus" reg="Eusphalerum"/><tp:taxon-name-part taxon-name-part-type="species" reg="amplipenne">amplipenne</tp:taxon-name-part></tp:taxon-name></italic> group by its somewhat smaller and darker body, sparser punctation of the forebody and shape of metatarsus of male, slightly curved in <italic><tp:taxon-name><tp:taxon-name-part taxon-name-part-type="genus" reg="Eusphalerum">Eu.</tp:taxon-name-part><tp:taxon-name-part taxon-name-part-type="species" reg="amplipenne">amplipenne</tp:taxon-name-part></tp:taxon-name></italic> (see <xref ref-type="bibr" rid="B76">Zanetti 1993</xref>: fig. 13). The new species shares similar length of the body and postocular carina with some species of the <italic>longipenne</italic> group, but differs by the darker body and longer apical tarsomeres. Based on the dark body, general characters of punctation and microsculpture of head and pronotum, <italic><tp:taxon-name><tp:taxon-name-part taxon-name-part-type="genus" reg="Eusphalerum">Eu.</tp:taxon-name-part><tp:taxon-name-part taxon-name-part-type="species" reg="kanti">kanti</tp:taxon-name-part></tp:taxon-name></italic> sp. nov. is somewhat like some species of the <italic>montivagum</italic> and <italic><tp:taxon-name><tp:taxon-name-part taxon-name-part-type="genus" reg="Eusphalerum"/><tp:taxon-name-part taxon-name-part-type="species" reg="anale">anale</tp:taxon-name-part></tp:taxon-name></italic> groups, for example Southern European <italic><tp:taxon-name><tp:taxon-name-part taxon-name-part-type="genus" reg="Eusphalerum">Eu.</tp:taxon-name-part><tp:taxon-name-part taxon-name-part-type="species" reg="schatzmayri">schatzmayri</tp:taxon-name-part></tp:taxon-name></italic> (Koch, 1938), <italic><tp:taxon-name><tp:taxon-name-part taxon-name-part-type="genus" reg="Eusphalerum">Eu.</tp:taxon-name-part><tp:taxon-name-part taxon-name-part-type="species" reg="anale">anale</tp:taxon-name-part></tp:taxon-name></italic> (Erichson, 1840), <italic><tp:taxon-name><tp:taxon-name-part taxon-name-part-type="genus" reg="Eusphalerum">Eu.</tp:taxon-name-part><tp:taxon-name-part taxon-name-part-type="species" reg="brandmayri">brandmayri</tp:taxon-name-part></tp:taxon-name></italic> (Zanetti, 1981), and <italic><tp:taxon-name><tp:taxon-name-part taxon-name-part-type="genus" reg="Eusphalerum">Eu.</tp:taxon-name-part><tp:taxon-name-part taxon-name-part-type="species" reg="coiffaiti">coiffaiti</tp:taxon-name-part></tp:taxon-name></italic> Nicolas, 1974, but it differs by the larger body (body length of members of the <italic>montivagum</italic> and <italic><tp:taxon-name><tp:taxon-name-part taxon-name-part-type="genus" reg="Eusphalerum"/><tp:taxon-name-part taxon-name-part-type="species" reg="anale">anale</tp:taxon-name-part></tp:taxon-name></italic> groups varies from 1.50 to 2.50 mm) and more transverse pronotum. From all these groups, <italic><tp:taxon-name><tp:taxon-name-part taxon-name-part-type="genus" reg="Eusphalerum">Eu.</tp:taxon-name-part><tp:taxon-name-part taxon-name-part-type="species" reg="kanti">kanti</tp:taxon-name-part></tp:taxon-name></italic> sp. nov. differs by the absence of distinct grooves in front of the ocelli and elongate antennomeres 2–4 (Fig. <xref ref-type="fig" rid="F5">28</xref>).</p><fig id="F7" position="float" orientation="portrait"><label>Figures 34–44.</label><caption><p><italic><tp:taxon-name><tp:taxon-name-part taxon-name-part-type="genus" reg="Eusphalerum">Eusphalerum</tp:taxon-name-part><tp:taxon-name-part taxon-name-part-type="species" reg="kanti">kanti</tp:taxon-name-part></tp:taxon-name></italic> sp. nov., paratype, reconstructions from x-ray micro-computed tomography (<abbrev xmlns:xlink="http://www.w3.org/1999/xlink" xlink:title="x-ray micro-computed tomography" id="ABBRID0ESOBG" xlink:type="simple">μ-CT</abbrev>) <bold>34</bold> habitus, dorsal view <bold>35</bold> habitus, ventral view <bold>36</bold> habitus, lateral view <bold>37</bold> forebody, dorsal view <bold>38</bold> head and prothorax, ventral view <bold>39</bold> head and pronotum, anterodorsal view <bold>40</bold> elytra and abdomen, posterodorsal view <bold>41</bold> pterothoracic sclerites, ventral view <bold>42</bold> head, lateral view <bold>43</bold> neck and anterior portion of pronotum, dorsal view <bold>44</bold> abdomen, lateroventral view. Copyright 2015 Shimadzu Corporation.</p></caption><graphic xmlns:xlink="http://www.w3.org/1999/xlink" xlink:href="zookeys-863-035-g007.jpg" position="float" orientation="portrait" xlink:type="simple" id="oo_315789.jpg"/></fig></tp:treatment-sec><tp:treatment-sec><!--Section generated to contain objects referenced in tp:taxon-treatment.--><fig id="F1" position="float" orientation="portrait"><label>Figures 1–16.</label><caption><p>Amber specimens with inclusions of <tp:taxon-name><tp:taxon-name-part taxon-name-part-type="subfamily">Omaliinae</tp:taxon-name-part></tp:taxon-name>: <bold>1, 2</bold><italic><tp:taxon-name><tp:taxon-name-part taxon-name-part-type="genus" reg="Geodromicus">Geodromicus</tp:taxon-name-part><tp:taxon-name-part taxon-name-part-type="species" reg="balticus">balticus</tp:taxon-name-part></tp:taxon-name></italic> sp. nov. <bold>3, 4</bold><italic><tp:taxon-name><tp:taxon-name-part taxon-name-part-type="genus" reg="Eusphalerum">Eusphalerum</tp:taxon-name-part><tp:taxon-name-part taxon-name-part-type="species" reg="kanti">kanti</tp:taxon-name-part></tp:taxon-name></italic> sp. nov. <bold>5, 6</bold><italic><tp:taxon-name><tp:taxon-name-part taxon-name-part-type="genus" reg="Paraphloeostiba">Paraphloeostiba</tp:taxon-name-part><tp:taxon-name-part taxon-name-part-type="species" reg="morosa">morosa</tp:taxon-name-part></tp:taxon-name></italic> sp. nov. <bold>7–9</bold><italic><tp:taxon-name><tp:taxon-name-part taxon-name-part-type="genus" reg="Phyllodrepa">Phyllodrepa</tp:taxon-name-part><tp:taxon-name-part taxon-name-part-type="species" reg="daedali">daedali</tp:taxon-name-part></tp:taxon-name></italic> sp. nov. <bold>10, 11</bold><italic><tp:taxon-name><tp:taxon-name-part taxon-name-part-type="genus" reg="Phyllodrepa">Ph.</tp:taxon-name-part><tp:taxon-name-part taxon-name-part-type="species" reg="icari">icari</tp:taxon-name-part></tp:taxon-name></italic> sp. nov. <bold>12, 13</bold><italic><tp:taxon-name><tp:taxon-name-part taxon-name-part-type="genus" reg="Eusphalerum">Eusphalerum</tp:taxon-name-part></tp:taxon-name></italic> sp. 2 (sp2), <italic><tp:taxon-name><tp:taxon-name-part taxon-name-part-type="genus" reg="Eusphalerum">Eu.</tp:taxon-name-part></tp:taxon-name></italic> sp. 3 (sp3) and <italic><tp:taxon-name><tp:taxon-name-part taxon-name-part-type="genus" reg="Eusphalerum">Eu.</tp:taxon-name-part></tp:taxon-name></italic> sp.4 (sp4) <bold>14–16</bold><italic><tp:taxon-name><tp:taxon-name-part taxon-name-part-type="genus" reg="Eusphalerum">Eu.</tp:taxon-name-part></tp:taxon-name></italic> sp. 1 (specimens 1 to 9 (in the text: no. 1 to no. 9). Abbreviations: hl = holotype, pt = paratype, sn = syninclusion. Scale bars: 1.0 cm (<bold>1–6, 10–16</bold>), 0.5 cm (<bold>7–9</bold>).</p></caption><graphic xmlns:xlink="http://www.w3.org/1999/xlink" xlink:href="zookeys-863-035-g001.jpg" position="float" orientation="portrait" xlink:type="simple" id="oo_315783.jpg"/></fig></tp:treatment-sec><ref-list><ref id="B69"><mixed-citation xmlns:xlink="http://www.w3.org/1999/xlink" xlink:type="simple"><person-group><name name-style="western"><surname>Wappler</surname><given-names>T</given-names></name></person-group> (<year>2005</year>) The age of Baltic amber: Could Eckfeld resolve this problem? In: Brothers D, Mostovski M (Eds) Fossils X3, 3<sup>rd</sup> International Congress of Palaeoentomology with 2<sup>nd</sup> International Meeting on Palaeoarthropodology and 2<sup>nd</sup> World Congress on Amber and its Inclusions. Programme and Abstracts, 7<sup>th</sup> to 11<sup>th</sup> Feb 2005, Pretoria South Africa. University of Kwazulu-Natal, South African National Biodiversity Institute, Pretoria, 53.</mixed-citation></ref><ref id="B80"><mixed-citation xmlns:xlink="http://www.w3.org/1999/xlink" xlink:type="simple"><person-group><name name-style="western"><surname>Zanetti</surname><given-names>A</given-names></name></person-group> (<year>2014</year>) <article-title>Taxonomic revision of North American <italic><tp:taxon-name><tp:taxon-name-part taxon-name-part-type="genus">Eusphalerum</tp:taxon-name-part></tp:taxon-name></italic> Kraatz, 1857 (<tp:taxon-name><tp:taxon-name-part taxon-name-part-type="order">Coleoptera</tp:taxon-name-part></tp:taxon-name>, <tp:taxon-name><tp:taxon-name-part taxon-name-part-type="family">Staphylinidae</tp:taxon-name-part></tp:taxon-name>, <tp:taxon-name><tp:taxon-name-part taxon-name-part-type="subfamily">Omaliinae</tp:taxon-name-part></tp:taxon-name>).</article-title><source><tp:taxon-name><tp:taxon-name-part taxon-name-part-type="class">Insecta</tp:taxon-name-part></tp:taxon-name> Mundi</source><volume>0379</volume>: <fpage>1</fpage>–<lpage>80</lpage>. <ext-link xlink:type="simple" ext-link-type="uri" xlink:href="http://journals.fcla.edu/mundi/article/view/0379">http://journals.fcla.edu/mundi/article/view/0379</ext-link></mixed-citation></ref><ref id="B74"><mixed-citation xmlns:xlink="http://www.w3.org/1999/xlink" xlink:type="simple"><person-group><name name-style="western"><surname>Zanetti</surname><given-names>A</given-names></name></person-group> (<year>1987</year>) <tp:taxon-name><tp:taxon-name-part taxon-name-part-type="order">Coleoptera</tp:taxon-name-part></tp:taxon-name>. <tp:taxon-name><tp:taxon-name-part taxon-name-part-type="family">Staphylinidae</tp:taxon-name-part></tp:taxon-name>. <tp:taxon-name><tp:taxon-name-part taxon-name-part-type="subfamily">Omaliinae</tp:taxon-name-part></tp:taxon-name>. Fauna d’Italia 25. Edizioni Calderini, Bologna, xii + 472 pp.</mixed-citation></ref><ref id="B67"><mixed-citation xmlns:xlink="http://www.w3.org/1999/xlink" xlink:type="simple"><person-group><name name-style="western"><surname>Tronquet</surname><given-names>M</given-names></name><name name-style="western"><surname>Zanetti</surname><given-names>A</given-names></name></person-group> (<year>2008</year>) <article-title>Une nouvelle espèce d’<italic><tp:taxon-name><tp:taxon-name-part taxon-name-part-type="genus">Eusphalerum</tp:taxon-name-part></tp:taxon-name></italic> des Pyrénées. A new <italic><tp:taxon-name><tp:taxon-name-part taxon-name-part-type="genus">Eusphalerum</tp:taxon-name-part></tp:taxon-name></italic> species from the Pyrenees (<tp:taxon-name><tp:taxon-name-part taxon-name-part-type="order">Coleoptera</tp:taxon-name-part></tp:taxon-name>, <tp:taxon-name><tp:taxon-name-part taxon-name-part-type="family">Staphylinidae</tp:taxon-name-part></tp:taxon-name>: <tp:taxon-name><tp:taxon-name-part taxon-name-part-type="subfamily">Omaliinae</tp:taxon-name-part></tp:taxon-name>).</article-title><source>Revue de l’Association Roussillonnaise d’Entomologie</source><volume>17</volume>(<issue>2</issue>): <fpage>72</fpage>–<lpage>80</lpage>.</mixed-citation></ref><ref id="B76"><mixed-citation xmlns:xlink="http://www.w3.org/1999/xlink" xlink:type="simple"><person-group><name name-style="western"><surname>Zanetti</surname><given-names>A</given-names></name></person-group> (<year>1993</year>) <article-title>Contributo alla conoscenza degli <italic><tp:taxon-name><tp:taxon-name-part taxon-name-part-type="genus">Eusphalerum</tp:taxon-name-part></tp:taxon-name></italic> del Caucaso, dell’Anatolia e delle regioni vicine. (<tp:taxon-name><tp:taxon-name-part taxon-name-part-type="order">Coleoptera</tp:taxon-name-part></tp:taxon-name>, <tp:taxon-name><tp:taxon-name-part taxon-name-part-type="family">Staphylinidae</tp:taxon-name-part></tp:taxon-name>: <tp:taxon-name><tp:taxon-name-part taxon-name-part-type="subfamily">Omaliinae</tp:taxon-name-part></tp:taxon-name>).</article-title><source>Bollettino del Museo Civico di Storia Naturale di Verona</source><volume>17</volume> [<issue>1990</issue>]: <fpage>213</fpage>–<lpage>263</lpage>.</mixed-citation></ref><ref id="B75"><mixed-citation xmlns:xlink="http://www.w3.org/1999/xlink" xlink:type="simple"><person-group><name name-style="western"><surname>Zanetti</surname><given-names>A</given-names></name></person-group> (<year>1992</year>) <article-title>Contributo alla conoscenza degli <italic><tp:taxon-name><tp:taxon-name-part taxon-name-part-type="genus">Eusphalerum</tp:taxon-name-part></tp:taxon-name></italic> Kr. dei Balcani con descrizione di due nuove specie (<tp:taxon-name><tp:taxon-name-part taxon-name-part-type="order">Coleoptera</tp:taxon-name-part></tp:taxon-name>, <tp:taxon-name><tp:taxon-name-part taxon-name-part-type="family">Staphylinidae</tp:taxon-name-part></tp:taxon-name>, <tp:taxon-name><tp:taxon-name-part taxon-name-part-type="subfamily">Omaliinae</tp:taxon-name-part></tp:taxon-name>).</article-title><source>Bollettino del Museo civico di Storia naturale di Verona</source><volume>16</volume>: <fpage>347</fpage>–<lpage>356</lpage></mixed-citation></ref><ref id="B77"><mixed-citation xmlns:xlink="http://www.w3.org/1999/xlink" xlink:type="simple"><person-group><name name-style="western"><surname>Zanetti</surname><given-names>A</given-names></name></person-group> (<year>2004</year>) <italic><tp:taxon-name><tp:taxon-name-part taxon-name-part-type="genus">Eusphalerum</tp:taxon-name-part><tp:taxon-name-part taxon-name-part-type="species">martinae</tp:taxon-name-part></tp:taxon-name></italic> n. sp. from southern Italy (<tp:taxon-name><tp:taxon-name-part taxon-name-part-type="order">Coleoptera</tp:taxon-name-part></tp:taxon-name>, <tp:taxon-name><tp:taxon-name-part taxon-name-part-type="family">Staphylinidae</tp:taxon-name-part></tp:taxon-name>: <tp:taxon-name><tp:taxon-name-part taxon-name-part-type="subfamily">Omaliinae</tp:taxon-name-part></tp:taxon-name>). Bollettino del Museo regionale di Scienze naturali di Torino 21(2): 487–494.</mixed-citation></ref><ref id="B78"><mixed-citation xmlns:xlink="http://www.w3.org/1999/xlink" xlink:type="simple"><person-group><name name-style="western"><surname>Zanetti</surname><given-names>A</given-names></name></person-group> (<year>2012a</year>) New species and new synonymies in the Mediterranean <tp:taxon-name><tp:taxon-name-part taxon-name-part-type="subfamily">Omaliinae</tp:taxon-name-part></tp:taxon-name> (<tp:taxon-name><tp:taxon-name-part taxon-name-part-type="order">Coleoptera</tp:taxon-name-part></tp:taxon-name>: <tp:taxon-name><tp:taxon-name-part taxon-name-part-type="family">Staphylinidae</tp:taxon-name-part></tp:taxon-name>). Bollettino del Museo Civico di Storia Naturale di Verona, 36 (Botanica Zoologia): 55–66.</mixed-citation></ref><ref id="B66"><mixed-citation xmlns:xlink="http://www.w3.org/1999/xlink" xlink:type="simple"><person-group><name name-style="western"><surname>Tronquet</surname><given-names>M</given-names></name><name name-style="western"><surname>Zanetti</surname><given-names>A</given-names></name></person-group> (<year>2001</year>) <article-title>Sur les <italic><tp:taxon-name><tp:taxon-name-part taxon-name-part-type="genus">Eusphalerum</tp:taxon-name-part></tp:taxon-name></italic> Kraatz des Pyrénées françaises. A propos de <italic><tp:taxon-name><tp:taxon-name-part taxon-name-part-type="genus">Eusphalerum</tp:taxon-name-part><tp:taxon-name-part taxon-name-part-type="species">anale</tp:taxon-name-part></tp:taxon-name></italic> (Erichson, 1840) et <tp:taxon-name><tp:taxon-name-part taxon-name-part-type="genus"/><tp:taxon-name-part taxon-name-part-type="species">coiffaiti</tp:taxon-name-part></tp:taxon-name> J.P. Nicolas 1974 (<tp:taxon-name><tp:taxon-name-part taxon-name-part-type="order">Coleoptera</tp:taxon-name-part></tp:taxon-name>, <tp:taxon-name><tp:taxon-name-part taxon-name-part-type="family">Staphylinidae</tp:taxon-name-part></tp:taxon-name>). Nouvelle Revue d’Entomologie (N.S.</article-title><source>)</source><volume>18</volume>(<issue>3</issue>): <fpage>245</fpage>–<lpage>248</lpage>.</mixed-citation></ref></ref-list></tp:taxon-treatment>
