# Supplementary material for: Unexpected palaeodiversity of omaliine rove beetles in Eocene Baltic amber (Coleoptera, Staphylinidae, Omaliinae)
Source: Zookeys. 2019 Jul 11;863:35–83. doi: 10.3897/zookeys.863.34662 (PMC6639351; doi:10.3897/zookeys.863.34662)
Supplement: XML Treatment for Paraphloeostiba morosa [file zookeys.863.34662-treatment3.xml]

<!DOCTYPE tp:taxon-treatment
  PUBLIC "-//TaxonX//DTD Taxonomic Treatment Publishing DTD v0 20100105//EN" "tax-treatment-NSO.dtd">
<tp:taxon-treatment xmlns:tp="http://www.plazi.org/taxpub"><tp:treatment-meta><kwd-group><label>Taxon classification</label><kwd><named-content xmlns:xlink="http://www.w3.org/1999/xlink" content-type="kingdom">Animalia</named-content></kwd><kwd><named-content xmlns:xlink="http://www.w3.org/1999/xlink" content-type="order">Coleoptera</named-content></kwd><kwd><named-content xmlns:xlink="http://www.w3.org/1999/xlink" content-type="family">Staphylinidae</named-content></kwd></kwd-group><mixed-citation publication-type="journal"><person-group><name><surname>Shavrin</surname><given-names>Alexey V.</given-names></name><name><surname>Yamamoto</surname><given-names>Shûhei</given-names></name></person-group><article-title>Unexpected palaeodiversity of omaliine rove beetles in Eocene Baltic amber (<tp:taxon-name><tp:taxon-name-part taxon-name-part-type="order">Coleoptera</tp:taxon-name-part></tp:taxon-name>, <tp:taxon-name><tp:taxon-name-part taxon-name-part-type="family">Staphylinidae</tp:taxon-name-part></tp:taxon-name>, <tp:taxon-name><tp:taxon-name-part taxon-name-part-type="subfamily">Omaliinae</tp:taxon-name-part></tp:taxon-name>)</article-title><source>Zookeys</source><day>11</day><month>7</month><year>2019</year><volume>863</volume><fpage>35</fpage><lpage>83</lpage><pub-id pub-id-type="doi">10.3897/zookeys.863.34662</pub-id></mixed-citation></tp:treatment-meta><tp:nomenclature><label>†</label><tp:taxon-name>
                      <tp:taxon-name-part taxon-name-part-type="genus" reg="Paraphloeostiba">Paraphloeostiba</tp:taxon-name-part>
                      <tp:taxon-name-part taxon-name-part-type="species" reg="morosa">morosa</tp:taxon-name-part>
                      <object-id xmlns:xlink="http://www.w3.org/1999/xlink" content-type="zoobank" xlink:type="simple">http://zoobank.org/722E3364-B487-4F94-8BA6-5A38BD4A1C00</object-id>
                    </tp:taxon-name><tp:taxon-authority>Shavrin &amp; Yamamoto</tp:taxon-authority><tp:taxon-status xmlns:xlink="http://www.w3.org/1999/xlink" xlink:type="simple">sp. nov.</tp:taxon-status><xref ref-type="fig" rid="F1">Figures 5</xref><xref ref-type="fig" rid="F1">, 6</xref><xref ref-type="fig" rid="F8">, 45–46</xref><xref ref-type="fig" rid="F9">, 47, 48</xref><xref ref-type="fig" rid="F10">, 49–53</xref></tp:nomenclature><tp:treatment-sec sec-type="type material" id="SECID0EUSBG"><title>Type materials examined.</title><p>Holotype (female), FMNHINS-3260632, complete specimen as inclusion in a piece of small yellow Baltic amber, 15.6 mm × 13.1 mm × 4.0 mm in size (Figs <xref ref-type="fig" rid="F1">5</xref>, <xref ref-type="fig" rid="F1">6</xref>), with the following labels: “14[printed] 11[handwritten]- SYAC 00 [printed]06 [handwritten] | Baltic / Burmite | Other: | Larva / Adult | Omaliinae [handwritten] | Kalini[n]grad [handwritten] | Shûhei Yamamoto’s | Amber Collection” &lt;large rectangular label, printed&gt;, “Kaliningrad, RUSSIA | Shûhei Yamamoto’s | Amber Collection | (SYAC0006)” &lt;small rectangular label, printed&gt;, “[<named-content xmlns:xlink="http://www.w3.org/1999/xlink" content-type="dwc:institutional_code" xlink:type="simple">FMNH</named-content> barcode at left side of label] FMNHINS | 3260632 | AMBER [handwritten] | FIELD MUSEUM | Wet” &lt;small rectangular label, printed&gt;, “HOLOTYPE | <italic>Paraphloeostiba</italic> | <italic>morosa</italic> sp. nov. | Shavrin A. &amp; Yamamoto S. des. 2019” &lt;red rectangular label, printed&gt; (<named-content xmlns:xlink="http://www.w3.org/1999/xlink" content-type="dwc:institutional_code" xlink:type="simple">FMNH</named-content>).</p></tp:treatment-sec><tp:treatment-sec sec-type="Preservation" id="SECID0EFUBG"><title>Preservation.</title><p>The specimen is located at an angle with the head somewhat deeper in the amber piece (Figs <xref ref-type="fig" rid="F1">5</xref>, <xref ref-type="fig" rid="F1">6</xref>); the specimen is clearly visible from both dorsal and ventral sides. Syninclusions: round and elongate air bubbles near the specimen on from the ventral side of its body, and elongate piece of plant material located close to the dorsal surface of amber piece near the beetle.</p></tp:treatment-sec><tp:treatment-sec sec-type="Locality and horizon" id="SECID0ETUBG"><title>Locality and horizon.</title><p>Baltic amber from Yantarny, Kaliningrad, westernmost Russia; mid-Eocene (ca 44 Ma; <xref ref-type="bibr" rid="B69">Wappler 2005</xref>).</p></tp:treatment-sec><tp:treatment-sec sec-type="description" id="SECID0E4UBG"><title>Description.</title><p>Measurements: <abbrev xmlns:xlink="http://www.w3.org/1999/xlink" xlink:title="maximum width of head including eyes" id="ABBRID0EDVBG" xlink:type="simple">HW</abbrev>: 0.36; <abbrev xmlns:xlink="http://www.w3.org/1999/xlink" xlink:title="length of head" id="ABBRID0EHVBG" xlink:type="simple">HL</abbrev>: 0.29; <abbrev xmlns:xlink="http://www.w3.org/1999/xlink" xlink:title="ocular length" id="ABBRID0ELVBG" xlink:type="simple">OL</abbrev>: 0.17; <abbrev xmlns:xlink="http://www.w3.org/1999/xlink" xlink:title="length of antenna" id="ABBRID0EPVBG" xlink:type="simple">AL</abbrev>: 0.51; <abbrev xmlns:xlink="http://www.w3.org/1999/xlink" xlink:title="maxillary palpi length" id="ABBRID0ETVBG" xlink:type="simple">PML</abbrev> × <abbrev xmlns:xlink="http://www.w3.org/1999/xlink" xlink:title="maxillary palpi width" id="ABBRID0EXVBG" xlink:type="simple">PMW</abbrev> (III, IV): III: 0.03 × 0.03, IV: 0.06 × 0.02; <abbrev xmlns:xlink="http://www.w3.org/1999/xlink" xlink:title="length of pronotum" id="ABBRID0E2VBG" xlink:type="simple">PL</abbrev>: 0.31; <abbrev xmlns:xlink="http://www.w3.org/1999/xlink" xlink:title="maximum width of pronotum" id="ABBRID0E6VBG" xlink:type="simple">PW</abbrev>: 0.74; <abbrev xmlns:xlink="http://www.w3.org/1999/xlink" xlink:title="sutural length of elytra" id="ABBRID0EDWBG" xlink:type="simple">ESL</abbrev>: 0.52; <abbrev xmlns:xlink="http://www.w3.org/1999/xlink" xlink:title="maximum width of elytra together" id="ABBRID0EHWBG" xlink:type="simple">EW</abbrev>: 0.77; <abbrev xmlns:xlink="http://www.w3.org/1999/xlink" xlink:title="length of metatibia" id="ABBRID0ELWBG" xlink:type="simple">MTbL</abbrev>: 0.38; <abbrev xmlns:xlink="http://www.w3.org/1999/xlink" xlink:title="length of metatarsus" id="ABBRID0EPWBG" xlink:type="simple">MTrL</abbrev>: 0.15 (I–IV: 0.07; V: 0.08); <abbrev xmlns:xlink="http://www.w3.org/1999/xlink" xlink:title="maximum width of abdomen" id="ABBRID0ETWBG" xlink:type="simple">AW</abbrev>: 0.75; <abbrev xmlns:xlink="http://www.w3.org/1999/xlink" xlink:title="total length" id="ABBRID0EXWBG" xlink:type="simple">TL</abbrev>: ~1.80. Antennomeres with lengths × widths: 1: 0.07 × 0.03; 2: 0.05 × 0.02; 3: 0.05 × 0.01; 4: 0.03 × 0.02; 5: 0.04 × 0.02; 6–7: 0.03 × 0.03; 8: 0.03 × 0.04; 9–10: 0.04 × 0.05; 11: 0.10 × 0.05.</p><p>Body moderately wide, glossy (Fig. <xref ref-type="fig" rid="F8">45</xref>), black, with mouthparts, femora, and apical parts of abdominal tergites reddish-brown, and tarsi yellow-brown. Body laterally as in Figures <xref ref-type="fig" rid="F9">47</xref> and <xref ref-type="fig" rid="F9">48</xref>. Body without visible microsculpture and setation except of paratergites and abdominal tergite VIII with long erect setae (Fig. <xref ref-type="fig" rid="F9">48</xref>).</p><fig id="F8" position="float" orientation="portrait"><label>Figures 45, 46.</label><caption><p>Habitus of <italic><tp:taxon-name><tp:taxon-name-part taxon-name-part-type="genus" reg="Paraphloeostiba">Paraphloeostiba</tp:taxon-name-part><tp:taxon-name-part taxon-name-part-type="species" reg="morosa">morosa</tp:taxon-name-part></tp:taxon-name></italic> sp. nov. <bold>45</bold> dorsal view <bold>46</bold> ventral view. Scale bars: 1.0 mm.</p></caption><graphic xmlns:xlink="http://www.w3.org/1999/xlink" xlink:href="zookeys-863-035-g008.jpg" position="float" orientation="portrait" xlink:type="simple" id="oo_315790.jpg"/></fig><fig id="F9" position="float" orientation="portrait"><label>Figures 47, 48.</label><caption><p>Habitus of <italic><tp:taxon-name><tp:taxon-name-part taxon-name-part-type="genus" reg="Paraphloeostiba">Paraphloeostiba</tp:taxon-name-part><tp:taxon-name-part taxon-name-part-type="species" reg="morosa">morosa</tp:taxon-name-part></tp:taxon-name></italic> sp. nov., lateral view. Abbreviation: oc = ocellus. Scale bars: 1.0 mm.</p></caption><graphic xmlns:xlink="http://www.w3.org/1999/xlink" xlink:href="zookeys-863-035-g009.jpg" position="float" orientation="portrait" xlink:type="simple" id="oo_315791.jpg"/></fig><p>Head 1.2 times as wide as long, with slightly convex posterior portion, dense and small punctation and postocular carina (Fig. <xref ref-type="fig" rid="F10">49</xref>). Head laterally as in Figure <xref ref-type="fig" rid="F10">49</xref>, anteroventrally as in Figure <xref ref-type="fig" rid="F10">50</xref>, and ventrally as in Figure <xref ref-type="fig" rid="F10">51</xref>. Eyes large, with medium-sized facets, broadly convex, with distinct infraorbital carina (Figs <xref ref-type="fig" rid="F10">49–51</xref>). Ocelli moderately large, situated at level of posterior third of eyes, distance between ocelli about twice as long as distance between ocellus and medial margin of eye (Fig. <xref ref-type="fig" rid="F8">45</xref>). Labrum with widely rounded apical margin (Figs <xref ref-type="fig" rid="F8">46</xref>, <xref ref-type="fig" rid="F10">51</xref>). Apical maxillary palpomere distinctly longer and slightly narrower than penultimate, swollen in middle and elongate, from middle gradually narrowing toward rounded apex (Figs <xref ref-type="fig" rid="F10">49–51</xref>). Submentum large, trapezoidal; apical labial palpomere elongate, from middle narrowing apicad (Fig. <xref ref-type="fig" rid="F10">49</xref>). Gular sutures with markedly rounded posterior parts widely separated from each other below level of posterior margins of eyes (Figs <xref ref-type="fig" rid="F10">50</xref>, <xref ref-type="fig" rid="F10">51</xref>). Gena with rugose isodiametric microsculpture (Figs <xref ref-type="fig" rid="F10">50</xref>, <xref ref-type="fig" rid="F10">51</xref>). Antenna moderately short, exceeding basal portion of pronotum, with sparse elongate setation; basal antennomere swollen, more than twice as long as wide, antennomere 2 elongate, slightly widened apicad, 3 thin, as long as 2, 4, and 5 markedly widened apicad, 6 and 7 as long as wide, 8–10 slightly transverse, apical antennomere wide, from apical third slightly narrowing toward rounded apex (Figs <xref ref-type="fig" rid="F8">45</xref>–<xref ref-type="fig" rid="F10">49</xref>).</p><fig id="F10" position="float" orientation="portrait"><label>Figures 49–53.</label><caption><p><italic><tp:taxon-name><tp:taxon-name-part taxon-name-part-type="genus" reg="Paraphloeostiba">Paraphloeostiba</tp:taxon-name-part><tp:taxon-name-part taxon-name-part-type="species" reg="morosa">morosa</tp:taxon-name-part></tp:taxon-name></italic> sp. nov. <bold>49</bold> head and antenna, lateral view <bold>50</bold> head, anteroventral view <bold>51</bold> head and prothorax, ventral view <bold>52</bold> apical part of elytron and abdominal tergites IV–V, dorsal view <bold>53</bold> apex of abdomen and hind legs, ventral view. Abbreviations: a1–a11 = antennomeres 1–11; ai = antennal insertion; alp = apical labial palpomere; bws = brick-wall sculpture on intersegmental membrane; gs = gular suture; ip = intercoxal process; mtm = mentum; mtt = metatibia; s7–s8 = sternites VII–VIII; t4–t6 = tergites IV–VI. Scale bars: 0.2 mm.</p></caption><graphic xmlns:xlink="http://www.w3.org/1999/xlink" xlink:href="zookeys-863-035-g010.jpg" position="float" orientation="portrait" xlink:type="simple" id="oo_315792.jpg"/></fig><p>Pronotum with slightly convex surface, markedly transverse, more than twice longer than broad, twice wider than head, from middle slightly more narrowed anterad than posterad, with widely rounded anterior and scarcely rounded posterior angles; apical margin widely rounded, distinctly shorter than somewhat concave posterior margin; paramedian longitudinal impressions indistinct, wide and long, occupying most of middle portion; lateral margins narrowly emarginate, with indistinctly concave laterobasal margins; posterior angles without depressions (Fig. <xref ref-type="fig" rid="F8">45</xref>). Dorsal surface of pronotum with more or less regular small and dense punctation, distinctly denser than in posterior portion of head (Fig. <xref ref-type="fig" rid="F8">45</xref>). Prosternum with widely open procoxal fissures, exposing trochantins, and very long intercoxal process, with acute apex reaching apical part of procoxae (Figs <xref ref-type="fig" rid="F8">46</xref>, <xref ref-type="fig" rid="F10">51</xref>). Median part of mesoventrite somewhat convex, with very long acute intercoxal process, reaching more than halfway along the length of the mesocoxae and moderately wide apex of metaventral process (Fig. <xref ref-type="fig" rid="F8">46</xref>). Scutellum large and triangular, with rounded apex and dense punctation in apical part (Fig. <xref ref-type="fig" rid="F8">45</xref>). Metaventrite with moderately wide metacoxal cavities (Fig. <xref ref-type="fig" rid="F8">46</xref>). Median part of prosternum and metaventrite with indistinct and sparse small punctures; mesanepisternum with diagonal microsculpture; median portions of prosternum and metaventrite, including intercoxal processes, with transverse meshes (Fig. <xref ref-type="fig" rid="F8">46</xref>).</p><p>Elytra evidently flattened, 1.4 times as wide as long, 1.6 times as long as pronotum, with moderately parallel lateral sides (Fig. <xref ref-type="fig" rid="F8">45</xref>), with widely rounded apical angles (Fig. <xref ref-type="fig" rid="F10">52</xref>), reaching apical margin of abdominal tergite III, with apical margins slightly oblique toward suture (Fig. <xref ref-type="fig" rid="F8">45</xref>). Punctation as that in pronotum, slightly sparser in basal portion and near scutellum.</p><p>Legs moderately long and slender, with wide femora and slender tibiae, gradually widened apicad, covered by elongate setae on both inner and outer margins and with a few strong setae on outer margins (Figs <xref ref-type="fig" rid="F8">46</xref>–<xref ref-type="fig" rid="F9">48</xref>); tarsi short, with small setae on tarsomeres 1–4, apical metatarsomere slightly longer than preceding tarsomeres together; tarsal claws simple, widely curved and elongate (Figs <xref ref-type="fig" rid="F8">46</xref>, <xref ref-type="fig" rid="F10">53</xref>).</p><p>Abdomen convex, slightly narrower than elytra, with wide brick-wall sculpture on intersegmental membranes between tergites III–VI (Fig. <xref ref-type="fig" rid="F10">52</xref>) and sternites III–VI (Fig. <xref ref-type="fig" rid="F8">45</xref>). Abdominal tergites with moderately dense and deep small punctation and distinct net-like microsculpture (Fig. <xref ref-type="fig" rid="F10">52</xref>); abdominal sternites with indistinct sparse punctation, with shallow isodiametric microsculpture (Figs <xref ref-type="fig" rid="F8">45</xref>, <xref ref-type="fig" rid="F10">52</xref>).</p><fig id="F11" position="float" orientation="portrait"><label>Figures 54–56.</label><caption><p>Habitus of <italic><tp:taxon-name><tp:taxon-name-part taxon-name-part-type="genus" reg="Phyllodrepa">Phyllodrepa</tp:taxon-name-part><tp:taxon-name-part taxon-name-part-type="species" reg="daedali">daedali</tp:taxon-name-part></tp:taxon-name></italic> sp. nov. <bold>54</bold> dorsal view <bold>55</bold> lateroventral view <bold>56</bold> lateral view. Abbreviation: mds = modified setae. Scale bars: 1.0 mm.</p></caption><graphic xmlns:xlink="http://www.w3.org/1999/xlink" xlink:href="zookeys-863-035-g011.jpg" position="float" orientation="portrait" xlink:type="simple" id="oo_315793.jpg"/></fig><p>Male unknown.</p><p>Female. Apical margin of abdominal tergite VIII rounded. Apical margin of abdominal sternite VIII broadly concave (Fig. <xref ref-type="fig" rid="F10">53</xref>). Genital segment with moderately wide apical portions of gonocoxites; shape and length of styli invisible, each with very long seta (Figs <xref ref-type="fig" rid="F9">47</xref>, <xref ref-type="fig" rid="F9">48</xref>).</p></tp:treatment-sec><tp:treatment-sec sec-type="etymology" id="SECID0ELAAI"><title>Etymology.</title><p>The specific epithet is the Latin adjective <italic>morosus</italic>, -<italic>a</italic>, -<italic>um</italic> (strange). It refers to somewhat broad body with markedly transverse pronotum of the new species.</p></tp:treatment-sec><tp:treatment-sec sec-type="remarks" id="SECID0EXAAI"><title>Remarks.</title><p>Based on the shape of body and maxillary palpomeres (see also Zanetti 2012: fig. 55l), slightly convex pronotum, punctation and microsculpture of the surface of body, the fossil presumably belongs to the genus <italic><tp:taxon-name><tp:taxon-name-part taxon-name-part-type="genus" reg="Paraphloeostiba">Paraphloeostiba</tp:taxon-name-part></tp:taxon-name></italic>. The genus was erected by <xref ref-type="bibr" rid="B55">Steel (1960a)</xref> and was compared with <italic><tp:taxon-name><tp:taxon-name-part taxon-name-part-type="genus" reg="Phloeostiba">Phloeostiba</tp:taxon-name-part></tp:taxon-name></italic> Thomson, 1858 and <italic><tp:taxon-name><tp:taxon-name-part taxon-name-part-type="genus" reg="Phloeonomus">Phloeonomus</tp:taxon-name-part></tp:taxon-name></italic> Heer, 1839. It differs from <italic><tp:taxon-name><tp:taxon-name-part taxon-name-part-type="genus" reg="Phloeostiba">Phloeostiba</tp:taxon-name-part></tp:taxon-name></italic> by the shape of short maxillary palpomere 3 and relatively elongate apical palpomere, and from <italic><tp:taxon-name><tp:taxon-name-part taxon-name-part-type="genus" reg="Phloeonomus">Phloeonomus</tp:taxon-name-part></tp:taxon-name></italic> by a different shape of ligula and maxillary palp (for details see <xref ref-type="bibr" rid="B55">Steel 1960a</xref>). <italic><tp:taxon-name><tp:taxon-name-part taxon-name-part-type="genus" reg="Paraphloeostiba">Paraphloeostiba</tp:taxon-name-part></tp:taxon-name></italic> includes more than 30 species distributed in the Palaearctic, Madagascan, Nearctic, and predominantly in Oriental, Australian, and Oceanic regions (<xref ref-type="bibr" rid="B55">Steel 1960a</xref>; <xref ref-type="bibr" rid="B19">Herman 2001</xref>; Shavrin and Smetana 2016; <xref ref-type="bibr" rid="B47">Shavrin 2017b</xref>); one species, <italic><tp:taxon-name><tp:taxon-name-part taxon-name-part-type="genus" reg="Paraphloeostiba">P.</tp:taxon-name-part><tp:taxon-name-part taxon-name-part-type="species" reg="gayandahense">gayandahense</tp:taxon-name-part></tp:taxon-name></italic> (W.J. MacLeay, 1873) is widely adventive around the world to New Zealand, several countries of Europe, and the USA (<xref ref-type="bibr" rid="B19">Herman 2001</xref>). The new species is difficult to compare reliably with known species as these mostly differ by the structure of the aedeagus, and shapes of accessory sclerite and spermatheca. The apical antennomeres of <italic><tp:taxon-name><tp:taxon-name-part taxon-name-part-type="genus" reg="Paraphloeostiba">P.</tp:taxon-name-part><tp:taxon-name-part taxon-name-part-type="species" reg="morosa">morosa</tp:taxon-name-part></tp:taxon-name></italic> sp. nov. are slightly transverse, beginning with antennomere 8 (Figs <xref ref-type="fig" rid="F9">48</xref>, <xref ref-type="fig" rid="F10">49</xref>) while other known species have transverse antennomeres beginning with 6 or 7. Based on the punctation and microsculpture of the pronotum and shape of antennomere 10 (Fig. <xref ref-type="fig" rid="F10">49</xref>), the new species is similar to <italic><tp:taxon-name><tp:taxon-name-part taxon-name-part-type="genus" reg="Paraphloeostiba">P.</tp:taxon-name-part><tp:taxon-name-part taxon-name-part-type="species" reg="specularis">specularis</tp:taxon-name-part></tp:taxon-name></italic> (Bernhauer, 1915), known from New Britain (Bismarck Archipelago of Papua New Guinea) but differs by the somewhat larger and wider body, the absence of laterobasal pronotal depressions, and the more transverse pronotum (Fig. <xref ref-type="fig" rid="F8">45</xref>). Based on the shape and coloration of the body, similar punctation, pronotum without depressions on basal portions, and somewhat convex mesoventrite, <italic><tp:taxon-name><tp:taxon-name-part taxon-name-part-type="genus" reg="Paraphloeostiba">P.</tp:taxon-name-part><tp:taxon-name-part taxon-name-part-type="species" reg="morosa">morosa</tp:taxon-name-part></tp:taxon-name></italic> sp. nov. is also similar to <italic><tp:taxon-name><tp:taxon-name-part taxon-name-part-type="genus" reg="Paraphloeostiba">P.</tp:taxon-name-part><tp:taxon-name-part taxon-name-part-type="species" reg="electrica">electrica</tp:taxon-name-part></tp:taxon-name></italic><xref ref-type="bibr" rid="B81">Zanetti et al., 2016</xref>, recently described from Baltic amber, from which it differs by the wider body with more transverse pronotum, as well as elongate antennomeres 4–7, and wide apical and penultimate palpomeres.</p><p><italic><tp:taxon-name><tp:taxon-name-part taxon-name-part-type="genus" reg="Paraphloeostiba">Paraphloeostiba</tp:taxon-name-part></tp:taxon-name></italic> requires revision due to unclear morphological boundaries between described species and related genera, as well as many undescribed species from the Oriental and Australian regions deposited in institutional and private collections. The new species is tentatively attributed to this genus, making it the second extinct representative of the genus after <italic><tp:taxon-name><tp:taxon-name-part taxon-name-part-type="genus" reg="Paraphloeostiba">P.</tp:taxon-name-part><tp:taxon-name-part taxon-name-part-type="species" reg="electrica">electrica</tp:taxon-name-part></tp:taxon-name></italic>.</p></tp:treatment-sec><tp:treatment-sec><!--Section generated to contain objects referenced in tp:taxon-treatment.--><fig id="F1" position="float" orientation="portrait"><label>Figures 1–16.</label><caption><p>Amber specimens with inclusions of <tp:taxon-name><tp:taxon-name-part taxon-name-part-type="subfamily">Omaliinae</tp:taxon-name-part></tp:taxon-name>: <bold>1, 2</bold><italic><tp:taxon-name><tp:taxon-name-part taxon-name-part-type="genus" reg="Geodromicus">Geodromicus</tp:taxon-name-part><tp:taxon-name-part taxon-name-part-type="species" reg="balticus">balticus</tp:taxon-name-part></tp:taxon-name></italic> sp. nov. <bold>3, 4</bold><italic><tp:taxon-name><tp:taxon-name-part taxon-name-part-type="genus" reg="Eusphalerum">Eusphalerum</tp:taxon-name-part><tp:taxon-name-part taxon-name-part-type="species" reg="kanti">kanti</tp:taxon-name-part></tp:taxon-name></italic> sp. nov. <bold>5, 6</bold><italic><tp:taxon-name><tp:taxon-name-part taxon-name-part-type="genus" reg="Paraphloeostiba">Paraphloeostiba</tp:taxon-name-part><tp:taxon-name-part taxon-name-part-type="species" reg="morosa">morosa</tp:taxon-name-part></tp:taxon-name></italic> sp. nov. <bold>7–9</bold><italic><tp:taxon-name><tp:taxon-name-part taxon-name-part-type="genus" reg="Phyllodrepa">Phyllodrepa</tp:taxon-name-part><tp:taxon-name-part taxon-name-part-type="species" reg="daedali">daedali</tp:taxon-name-part></tp:taxon-name></italic> sp. nov. <bold>10, 11</bold><italic><tp:taxon-name><tp:taxon-name-part taxon-name-part-type="genus" reg="Phyllodrepa">Ph.</tp:taxon-name-part><tp:taxon-name-part taxon-name-part-type="species" reg="icari">icari</tp:taxon-name-part></tp:taxon-name></italic> sp. nov. <bold>12, 13</bold><italic><tp:taxon-name><tp:taxon-name-part taxon-name-part-type="genus" reg="Eusphalerum">Eusphalerum</tp:taxon-name-part></tp:taxon-name></italic> sp. 2 (sp2), <italic><tp:taxon-name><tp:taxon-name-part taxon-name-part-type="genus" reg="Eusphalerum">Eu.</tp:taxon-name-part></tp:taxon-name></italic> sp. 3 (sp3) and <italic><tp:taxon-name><tp:taxon-name-part taxon-name-part-type="genus" reg="Eusphalerum">Eu.</tp:taxon-name-part></tp:taxon-name></italic> sp.4 (sp4) <bold>14–16</bold><italic><tp:taxon-name><tp:taxon-name-part taxon-name-part-type="genus" reg="Eusphalerum">Eu.</tp:taxon-name-part></tp:taxon-name></italic> sp. 1 (specimens 1 to 9 (in the text: no. 1 to no. 9). Abbreviations: hl = holotype, pt = paratype, sn = syninclusion. Scale bars: 1.0 cm (<bold>1–6, 10–16</bold>), 0.5 cm (<bold>7–9</bold>).</p></caption><graphic xmlns:xlink="http://www.w3.org/1999/xlink" xlink:href="zookeys-863-035-g001.jpg" position="float" orientation="portrait" xlink:type="simple" id="oo_315783.jpg"/></fig></tp:treatment-sec><ref-list><ref id="B69"><mixed-citation xmlns:xlink="http://www.w3.org/1999/xlink" xlink:type="simple"><person-group><name name-style="western"><surname>Wappler</surname><given-names>T</given-names></name></person-group> (<year>2005</year>) The age of Baltic amber: Could Eckfeld resolve this problem? In: Brothers D, Mostovski M (Eds) Fossils X3, 3<sup>rd</sup> International Congress of Palaeoentomology with 2<sup>nd</sup> International Meeting on Palaeoarthropodology and 2<sup>nd</sup> World Congress on Amber and its Inclusions. Programme and Abstracts, 7<sup>th</sup> to 11<sup>th</sup> Feb 2005, Pretoria South Africa. University of Kwazulu-Natal, South African National Biodiversity Institute, Pretoria, 53.</mixed-citation></ref><ref id="B55"><mixed-citation xmlns:xlink="http://www.w3.org/1999/xlink" xlink:type="simple"><person-group><name name-style="western"><surname>Steel</surname><given-names>WO</given-names></name></person-group> (<year>1960a</year>) <article-title>Three new omaliine genera from Asia and Australasia previously confused with <italic><tp:taxon-name><tp:taxon-name-part taxon-name-part-type="genus">Phloeonomus</tp:taxon-name-part></tp:taxon-name></italic> Thomson.</article-title><source>Transactions of the Royal Entomological Society of London</source><volume>112</volume>(<issue>7</issue>): <fpage>141</fpage>–<lpage>172</lpage>. <ext-link xlink:type="simple" ext-link-type="doi" xlink:href="10.1111/j.1365-2311.1960.tb00497.x">https://doi.org/10.1111/j.1365-2311.1960.tb00497.x</ext-link></mixed-citation></ref><ref id="B19"><mixed-citation xmlns:xlink="http://www.w3.org/1999/xlink" xlink:type="simple"><person-group><name name-style="western"><surname>Herman</surname><given-names>LH</given-names></name></person-group> (<year>2001</year>) <article-title>Catalog of the <tp:taxon-name><tp:taxon-name-part taxon-name-part-type="family">Staphylinidae</tp:taxon-name-part></tp:taxon-name> (<tp:taxon-name><tp:taxon-name-part taxon-name-part-type="class">Insecta</tp:taxon-name-part></tp:taxon-name>: <tp:taxon-name><tp:taxon-name-part taxon-name-part-type="order">Coleoptera</tp:taxon-name-part></tp:taxon-name>). 1758 to the end of the second millenium. I. Introduction, history, biogeographical sketches, and Omaliine group.</article-title><source>Bulletin of the American Museum of Natural History</source><volume>265</volume>: <fpage>1</fpage>–<lpage>650</lpage>. <ext-link xlink:type="simple" ext-link-type="uri" xlink:href="http://hdl.handle.net/2246/5826">http://hdl.handle.net/2246/5826</ext-link></mixed-citation></ref><ref id="B47"><mixed-citation xmlns:xlink="http://www.w3.org/1999/xlink" xlink:type="simple"><person-group><name name-style="western"><surname>Shavrin</surname><given-names>AV</given-names></name></person-group> (<year>2017b</year>) <article-title>New species and records of <tp:taxon-name><tp:taxon-name-part taxon-name-part-type="tribe">Omaliini</tp:taxon-name-part></tp:taxon-name> from East Asia (<tp:taxon-name><tp:taxon-name-part taxon-name-part-type="order">Coleoptera</tp:taxon-name-part></tp:taxon-name>: <tp:taxon-name><tp:taxon-name-part taxon-name-part-type="family">Staphylinidae</tp:taxon-name-part></tp:taxon-name>: <tp:taxon-name><tp:taxon-name-part taxon-name-part-type="subfamily">Omaliinae</tp:taxon-name-part></tp:taxon-name>).</article-title><source>Zootaxa</source><volume>4247</volume>(<issue>1</issue>): <fpage>94</fpage>–<lpage>100</lpage>. <ext-link xlink:type="simple" ext-link-type="doi" xlink:href="10.11646/zootaxa.4247.1.14">https://doi.org/10.11646/zootaxa.4247.1.14</ext-link></mixed-citation></ref><ref id="B81"><mixed-citation xmlns:xlink="http://www.w3.org/1999/xlink" xlink:type="simple"><person-group><name name-style="western"><surname>Zanetti</surname><given-names>A</given-names></name><name name-style="western"><surname>Perreau</surname><given-names>M</given-names></name><name name-style="western"><surname>Solodovnikov</surname><given-names>A</given-names></name></person-group> (<year>2016</year>) <article-title>Two new fossil species species of <tp:taxon-name><tp:taxon-name-part taxon-name-part-type="subfamily">Omaliinae</tp:taxon-name-part></tp:taxon-name> from Baltic amber (<tp:taxon-name><tp:taxon-name-part taxon-name-part-type="order">Coleoptera</tp:taxon-name-part></tp:taxon-name>: <tp:taxon-name><tp:taxon-name-part taxon-name-part-type="family">Staphylinidae</tp:taxon-name-part></tp:taxon-name>) and their significance for understanding the Eocene–Oligocene climate.</article-title><source>Arthropod Systematics &amp; Phylogeny</source><volume>74</volume>(<issue>1</issue>): <fpage>53</fpage>–<lpage>64</lpage>. <ext-link xlink:type="simple" ext-link-type="uri" xlink:href="http://www.senckenberg.de/files/content/forschung/publikationen/arthropodsystematics/asp_74_1/03_asp_74_1_zanetti_53-64.pdf">http://www.senckenberg.de/files/content/forschung/publikationen/arthropodsystematics/asp_74_1/03_asp_74_1_zanetti_53-64.pdf</ext-link></mixed-citation></ref></ref-list></tp:taxon-treatment>
