# Supplementary material for: Unexpected palaeodiversity of omaliine rove beetles in Eocene Baltic amber (Coleoptera, Staphylinidae, Omaliinae)
Source: Zookeys. 2019 Jul 11;863:35–83. doi: 10.3897/zookeys.863.34662 (PMC6639351; doi:10.3897/zookeys.863.34662)
Supplement: XML Treatment for Phyllodrepa daedali [file zookeys.863.34662-treatment4.xml]

<!DOCTYPE tp:taxon-treatment
  PUBLIC "-//TaxonX//DTD Taxonomic Treatment Publishing DTD v0 20100105//EN" "tax-treatment-NSO.dtd">
<tp:taxon-treatment xmlns:tp="http://www.plazi.org/taxpub"><tp:treatment-meta><kwd-group><label>Taxon classification</label><kwd><named-content xmlns:xlink="http://www.w3.org/1999/xlink" content-type="kingdom">Animalia</named-content></kwd><kwd><named-content xmlns:xlink="http://www.w3.org/1999/xlink" content-type="order">Coleoptera</named-content></kwd><kwd><named-content xmlns:xlink="http://www.w3.org/1999/xlink" content-type="family">Staphylinidae</named-content></kwd></kwd-group><mixed-citation publication-type="journal"><person-group><name><surname>Shavrin</surname><given-names>Alexey V.</given-names></name><name><surname>Yamamoto</surname><given-names>Shûhei</given-names></name></person-group><article-title>Unexpected palaeodiversity of omaliine rove beetles in Eocene Baltic amber (<tp:taxon-name><tp:taxon-name-part taxon-name-part-type="order">Coleoptera</tp:taxon-name-part></tp:taxon-name>, <tp:taxon-name><tp:taxon-name-part taxon-name-part-type="family">Staphylinidae</tp:taxon-name-part></tp:taxon-name>, <tp:taxon-name><tp:taxon-name-part taxon-name-part-type="subfamily">Omaliinae</tp:taxon-name-part></tp:taxon-name>)</article-title><source>Zookeys</source><day>11</day><month>7</month><year>2019</year><volume>863</volume><fpage>35</fpage><lpage>83</lpage><pub-id pub-id-type="doi">10.3897/zookeys.863.34662</pub-id></mixed-citation></tp:treatment-meta><tp:nomenclature><label>†</label><tp:taxon-name>
                      <tp:taxon-name-part taxon-name-part-type="genus" reg="Phyllodrepa">Phyllodrepa</tp:taxon-name-part>
                      <tp:taxon-name-part taxon-name-part-type="species" reg="daedali">daedali</tp:taxon-name-part>
                      <object-id xmlns:xlink="http://www.w3.org/1999/xlink" content-type="zoobank" xlink:type="simple">http://zoobank.org/BDE372B6-F773-433D-B98E-C0E272FB8FA7</object-id>
                    </tp:taxon-name><tp:taxon-authority>Shavrin &amp; Yamamoto</tp:taxon-authority><tp:taxon-status xmlns:xlink="http://www.w3.org/1999/xlink" xlink:type="simple">sp. nov.</tp:taxon-status><xref ref-type="fig" rid="F1">Figures 7–9</xref><xref ref-type="fig" rid="F11">, 54–56</xref><xref ref-type="fig" rid="F12">, 57–64</xref></tp:nomenclature><tp:treatment-sec sec-type="type material" id="SECID0EPIAI"><title>Type materials examined.</title><p>Holotype (male), FMNHINS-3260629, complete specimen as inclusion in very small piece of light yellow Baltic amber, 9.3 mm × 5.9 mm × 2.9 mm in size (Figs <xref ref-type="fig" rid="F1">7–9</xref>), with the following labels: “16 [printed] 02 [handwritten] SYAC 0 [printed] 294 [handwritten] | Baltic / Burmite | Other: | Larva / Adult | Omalium sp. [handwritten] | Omaliinae [handwritten] | Yantarny, Kaliningrad [handwritten] | Shûhei Yamamoto’s | Amber Collection” &lt;large rectangular label, printed&gt;, “[<named-content xmlns:xlink="http://www.w3.org/1999/xlink" content-type="dwc:institutional_code" xlink:type="simple">FMNH</named-content> barcode at left side of label] FMNHINS | 3260629 | AMBER [handwritten] | FIELD MUSEUM | Wet” &lt;small rectangular label, printed&gt;, “HOLOTYPE | <italic>Phyllodrepa</italic> | <italic>daedali</italic> sp. nov. | Shavrin A. &amp; Yamamoto S. des. 2019” &lt;red rectangular label, printed&gt; (<named-content xmlns:xlink="http://www.w3.org/1999/xlink" content-type="dwc:institutional_code" xlink:type="simple">FMNH</named-content>).</p></tp:treatment-sec><tp:treatment-sec sec-type="Preservation" id="SECID0E6JAI"><title>Preservation.</title><p>The specimen is relatively well preserved and many details are visible, from the dorsal, ventral and lateral sides (Figs <xref ref-type="fig" rid="F1">7–9</xref>). However, most body parts, except the dorsal surface of the head, are covered with cloud of milky substance, especially most of the ventral side.</p></tp:treatment-sec><tp:treatment-sec sec-type="Locality and horizon" id="SECID0EJKAI"><title>Locality and horizon.</title><p>Baltic amber from Yantarny, Kaliningrad, westernmost Russia; mid-Eocene (ca 44 Ma; <xref ref-type="bibr" rid="B69">Wappler 2005</xref>).</p></tp:treatment-sec><tp:treatment-sec sec-type="description" id="SECID0ETKAI"><title>Description.</title><p>Measurements: <abbrev xmlns:xlink="http://www.w3.org/1999/xlink" xlink:title="maximum width of head including eyes" id="ABBRID0EZKAI" xlink:type="simple">HW</abbrev>: 0.32; <abbrev xmlns:xlink="http://www.w3.org/1999/xlink" xlink:title="length of head" id="ABBRID0E4KAI" xlink:type="simple">HL</abbrev>: 0.22; <abbrev xmlns:xlink="http://www.w3.org/1999/xlink" xlink:title="ocular length" id="ABBRID0EBLAI" xlink:type="simple">OL</abbrev>: 0.11; <abbrev xmlns:xlink="http://www.w3.org/1999/xlink" xlink:title="length of antenna" id="ABBRID0EFLAI" xlink:type="simple">AL</abbrev>: 0.52; <abbrev xmlns:xlink="http://www.w3.org/1999/xlink" xlink:title="maxillary palpi length" id="ABBRID0EJLAI" xlink:type="simple">PML</abbrev> × <abbrev xmlns:xlink="http://www.w3.org/1999/xlink" xlink:title="maxillary palpi width" id="ABBRID0ENLAI" xlink:type="simple">PMW</abbrev> (III, IV): III: 0.02 × 0.02, IV: 0.07 × 0.02; <abbrev xmlns:xlink="http://www.w3.org/1999/xlink" xlink:title="length of pronotum" id="ABBRID0ERLAI" xlink:type="simple">PL</abbrev>: 0.35; <abbrev xmlns:xlink="http://www.w3.org/1999/xlink" xlink:title="maximum width of pronotum" id="ABBRID0EVLAI" xlink:type="simple">PW</abbrev>: 0.48; <abbrev xmlns:xlink="http://www.w3.org/1999/xlink" xlink:title="sutural length of elytra" id="ABBRID0EZLAI" xlink:type="simple">ESL</abbrev>: 0.56; <abbrev xmlns:xlink="http://www.w3.org/1999/xlink" xlink:title="maximum width of elytra together" id="ABBRID0E4LAI" xlink:type="simple">EW</abbrev>: 0.51; <abbrev xmlns:xlink="http://www.w3.org/1999/xlink" xlink:title="length of metatibia" id="ABBRID0EBMAI" xlink:type="simple">MTbL</abbrev>: 0.31; <abbrev xmlns:xlink="http://www.w3.org/1999/xlink" xlink:title="length of metatarsus" id="ABBRID0EFMAI" xlink:type="simple">MTrL</abbrev>: 0.20 (I–IV: 0.08; V: 0.12); <abbrev xmlns:xlink="http://www.w3.org/1999/xlink" xlink:title="maximum width of abdomen" id="ABBRID0EJMAI" xlink:type="simple">AW</abbrev>: 0.50; <abbrev xmlns:xlink="http://www.w3.org/1999/xlink" xlink:title="total length" id="ABBRID0ENMAI" xlink:type="simple">TL</abbrev>: ~1.80. Antennomeres with lengths × widths: 1: 0.08 × 0.03; 2: 0.06 × 0.02; 3–4: 0.05 × 0.02; 5: 0.04 × 0.02; 6: 0.04 × 0.03; 7: 0.03 × 0.03; 8–10: 0.03 × 0.04; 11: 0.08 × 0.04.</p><p>Body elongate and slightly convex, glossy (Fig. <xref ref-type="fig" rid="F11">54</xref>), reddish-brown, with darker head and abdomen; mouthparts, antennae, legs and apical margins of abdominal sclerites yellow-brown. Body lateroventrally as in Figure <xref ref-type="fig" rid="F11">55</xref> and laterally as in Figure <xref ref-type="fig" rid="F11">56</xref>. Lateral margins of pronotum (Figs <xref ref-type="fig" rid="F11">54</xref>, <xref ref-type="fig" rid="F12">57</xref>), paratergites and abdominal tergite VIII (Fig. <xref ref-type="fig" rid="F12">64</xref>) with several long erect setae.</p><p>Head 1.4 times as wide as long, with slightly convex median portion and slight oval lateroapical impressions (Fig. <xref ref-type="fig" rid="F12">57</xref>), with sparse, small and moderately deep punctation, with shallow postocular carina. Eyes large and broadly convex (Figs <xref ref-type="fig" rid="F11">55</xref>–<xref ref-type="fig" rid="F12">57</xref>, <xref ref-type="fig" rid="F12">60</xref>). Ocelli large and convex, situated at level of posterior margins of eyes, distance between ocelli much more than twice as long as distance between ocellus and posterior margin of eye; grooves in front of ocelli present, moderately deep and short (Fig. <xref ref-type="fig" rid="F12">57</xref>). Apical segment of maxillary palp significantly longer than small penultimate segment, from swollen middle gradually narrowing apicad (Figs <xref ref-type="fig" rid="F11">56</xref>, <xref ref-type="fig" rid="F12">57</xref>, <xref ref-type="fig" rid="F12">63</xref>). Antenna moderately short, just surpassing basal margin of pronotum, with sparse very long setae on antennomeres 5–11; basal and antennomere 2 swollen and elongate, 3 and 4 narrow and elongate, 5 ovoid, 6 and 7 slightly transverse and 8–10 distinctly transverse, apical antennomere large, strongly narrowing from about middle apicad (Figs <xref ref-type="fig" rid="F11">54</xref>–<xref ref-type="fig" rid="F12">58</xref>).</p><fig id="F12" position="float" orientation="portrait"><label>Figures 57–64.</label><caption><p><italic><tp:taxon-name><tp:taxon-name-part taxon-name-part-type="genus" reg="Phyllodrepa">Phyllodrepa</tp:taxon-name-part><tp:taxon-name-part taxon-name-part-type="species" reg="daedali">daedali</tp:taxon-name-part></tp:taxon-name></italic> sp. nov. <bold>57</bold> head and pronotum, laterodorsal view <bold>58</bold> left antenna, ventral view <bold>59</bold> thorax, legs and abdomen, lateroventral view <bold>60</bold> head and prothorax, ventral view <bold>61</bold> protarsus, dorsal view <bold>62</bold> hind tarsi, lateral view <bold>63</bold> head and maxillar palpi, dorsolateral view <bold>64</bold> apex of abdomen, ventral view. Abbreviations: a1–a11 = antennomeres 1–11; amp = apical maxillary palpomere; ip = intercoxal process; mp2–mp4 = maxillary palpomeres 2–4; mds = modified setae; mst = mesotibia; msv = mesoventrite; mt1–mt5 = metatarsomeres 1–5; mtv = metaventrite; oc = ocellus; s8 = sternite VIII. Scale bars: 0.1 mm (<bold>58, 61–63</bold>), 0.2 mm (<bold>57, 60, 64</bold>), 0.3 mm (<bold>59</bold>).</p></caption><graphic xmlns:xlink="http://www.w3.org/1999/xlink" xlink:href="zookeys-863-035-g012.jpg" position="float" orientation="portrait" xlink:type="simple" id="oo_315794.jpg"/></fig><p>Pronotum slightly convex, without longitudinal impressions, 1.3 times as wide as long, 1.5 times as wide as head, from middle distinctly more narrowed posterad than apicad, with widely rounded anterior and obtuse posterior angles; apical margin widely rounded, slightly shorter than somewhat straight posterior margin; lateral margins slightly sinuate posteriorly, narrowly emarginate and finely crenulate; lateroposterior portions with indistinct, moderately wide impressions (Figs <xref ref-type="fig" rid="F11">54</xref>, <xref ref-type="fig" rid="F12">57</xref>). Dorsal surface of pronotum without visible microsculpture between punctures, with dense, very large and deep punctation, markedly sparser in lateral and smaller in apical and basal portions (Figs <xref ref-type="fig" rid="F11">54</xref>, <xref ref-type="fig" rid="F12">57</xref>). Prosternum with wide procoxal fissures and moderately short prosternal process, with acute apex (Fig. <xref ref-type="fig" rid="F12">60</xref>). Scutellum moderately large, triangular, with somewhat rounded apex, without visible punctures or microsculpture (Fig. <xref ref-type="fig" rid="F11">54</xref>).</p><p>Elytra slightly convex, longer than wide, 1.6 times as long as pronotum, reaching basal margin of abdominal tergite IV, with somewhat parallel lateral sides and widely rounded lateroapical angles, with sutural apices truncate to very oblique (Fig. <xref ref-type="fig" rid="F11">54</xref>). Punctation as that in pronotum, but shallower and somewhat smoothed on apical portion, smaller and sparser on basal and apical portions. Surface between punctures with shallow dense isodiametric microsculpture.</p><p>Legs long and slender, similar in shape, with moderately wide femora; tibiae slender, gradually widened apicad, covered by elongate setae, denser and stronger on inner margins, and with a few strong spines near apex and additional spine on outer margin in apical third (Figs <xref ref-type="fig" rid="F11">55</xref>, <xref ref-type="fig" rid="F11">56</xref>, <xref ref-type="fig" rid="F12">59</xref>); tarsi long, with apical metatarsomere distinctly longer than previous tarsomeres together (Figs <xref ref-type="fig" rid="F12">59</xref>, <xref ref-type="fig" rid="F12">61</xref>, <xref ref-type="fig" rid="F12">62</xref>); protarsus as in Figure <xref ref-type="fig" rid="F12">61</xref>, with long tenent setae (probably only in males); tarsal claw simple (Figs <xref ref-type="fig" rid="F12">61</xref>, <xref ref-type="fig" rid="F12">62</xref>).</p><p>Abdomen markedly convex, slightly narrower at base than elytra; wing-folding patches in middle of tergite IV and/or V not visible; intersegmental membranes between tergites IV–VII with brick-wall sculpture, apical margin of tergite VII with indistinct very narrow palisade fringe (Fig. <xref ref-type="fig" rid="F11">54</xref>). Abdominal tergites without visible punctation, with large distinct transverse microsculpture.</p><p>Male. First four protarsomeres wide (Figs <xref ref-type="fig" rid="F11">55</xref>, <xref ref-type="fig" rid="F12">59</xref>, <xref ref-type="fig" rid="F12">61</xref>); ventral surface of protarsomeres 1–4 with several rows of modified tenent setae (not all details visible) consisting of internal rows formed by markedly elongate setae with leaf-shaped apical parts (Figs <xref ref-type="fig" rid="F11">55</xref>, <xref ref-type="fig" rid="F11">56</xref>, <xref ref-type="fig" rid="F12">59</xref>, <xref ref-type="fig" rid="F12">61</xref>); ventral surface of mesotarsomeres 1–4 with two rows of elongate setae with broadened apical parts as that in protarsomeres 1–4 but without additional internal rows (Figs <xref ref-type="fig" rid="F11">55</xref>, <xref ref-type="fig" rid="F11">56</xref>); metatarsi as in Figure <xref ref-type="fig" rid="F12">62</xref>. Apical margin of abdominal tergite VIII straight.</p><p>Female unknown.</p></tp:treatment-sec><tp:treatment-sec sec-type="etymology" id="SECID0E1TAI"><title>Etymology.</title><p>The specific epithet is the Latinized name of <italic><tp:taxon-name><tp:taxon-name-part taxon-name-part-type="genus" reg="Daedalus">Daedalus</tp:taxon-name-part></tp:taxon-name></italic>, -<italic>i</italic>, <italic>m</italic>, the Greek architect of the times of Theseus and Minos, and father of Icarus.</p></tp:treatment-sec><tp:treatment-sec sec-type="remarks" id="SECID0ELUAI"><title>Remarks.</title><p>In external characters such as proportions of the body, antennomeres, and maxillary palpomeres, and, more substantially, by the proportions of tarsi with elongate apical tarsomere, the fossil undoubtedly belongs to the tribe <tp:taxon-name><tp:taxon-name-part taxon-name-part-type="tribe">Omaliini</tp:taxon-name-part></tp:taxon-name>. Based on the triangular and elongate apical maxillary palpomere, shape of slightly convex head and slightly transverse antennomere 7, presence of two small depressions between bases of antennae, short grooves (dorsal tentorial pits) in front of the ocelli, and shape of the moderately convex pronotum with slightly sinuate lateral margins in front of obtuse posterior angles, the new species belong to the <italic><tp:taxon-name><tp:taxon-name-part taxon-name-part-type="genus" reg="Phyllodrepa">Phyllodrepa</tp:taxon-name-part></tp:taxon-name></italic> complex, specifically to the genus <italic><tp:taxon-name><tp:taxon-name-part taxon-name-part-type="genus" reg="Phyllodrepa">Phyllodrepa</tp:taxon-name-part></tp:taxon-name></italic>. <italic><tp:taxon-name><tp:taxon-name-part taxon-name-part-type="genus" reg="Phyllodrepa">Phyllodrepa</tp:taxon-name-part></tp:taxon-name></italic> includes about 30 species distributed in Palaearctic, Nearctic, and Neotropical regions (<xref ref-type="bibr" rid="B35">Newton et al. 2000</xref>; <xref ref-type="bibr" rid="B19">Herman 2001</xref>; <xref ref-type="bibr" rid="B43">Schülke and Smetana 2015</xref>). The genus requires a worldwide revision and apparently includes some taxa that belong to other related genera (<xref ref-type="bibr" rid="B45">Shavrin 2016</xref>; <xref ref-type="bibr" rid="B81">Zanetti et. al. 2016</xref>). <italic><tp:taxon-name><tp:taxon-name-part taxon-name-part-type="genus" reg="Phyllodrepa">Phyllodrepa</tp:taxon-name-part><tp:taxon-name-part taxon-name-part-type="species" reg="daedali">daedali</tp:taxon-name-part></tp:taxon-name></italic> sp. nov. and <italic><tp:taxon-name><tp:taxon-name-part taxon-name-part-type="genus" reg="Phyllodrepa">Ph.</tp:taxon-name-part><tp:taxon-name-part taxon-name-part-type="species" reg="icari">icari</tp:taxon-name-part></tp:taxon-name></italic> sp. nov., described below, are species with a very small and pale body that reminds of some Palaearctic species of the genus <italic><tp:taxon-name><tp:taxon-name-part taxon-name-part-type="genus" reg="Dropephylla">Dropephylla</tp:taxon-name-part></tp:taxon-name></italic> Mulsant &amp; Rey, 1880, that for a long time had been regarded as a subgenus of <italic><tp:taxon-name><tp:taxon-name-part taxon-name-part-type="genus" reg="Phyllodrepa">Phyllodrepa</tp:taxon-name-part></tp:taxon-name></italic>. Nevertheless, species of <italic><tp:taxon-name><tp:taxon-name-part taxon-name-part-type="genus" reg="Dropephylla">Dropephylla</tp:taxon-name-part></tp:taxon-name></italic> differ by the absence of grooves in front of ocelli and microsculpture on the elytra, wider apical maxillary palpomere, oval antennomere 4, by the presence of moderately defined short and rounded temples, shorter apical tarsomere, and other morphological characters that were considered in the revision of the Palaearctic fauna of the genus by <xref ref-type="bibr" rid="B25">Jászay and Hlaváč (2006)</xref>. Although faintly crenulate lateral margins of the pronotum (Fig. <xref ref-type="fig" rid="F12">57</xref>) are similar to those in <italic><tp:taxon-name><tp:taxon-name-part taxon-name-part-type="genus" reg="Dialycera">Dialycera</tp:taxon-name-part></tp:taxon-name></italic> Ganglbauer and <italic><tp:taxon-name><tp:taxon-name-part taxon-name-part-type="genus" reg="Hapalaraea">Hapalaraea</tp:taxon-name-part></tp:taxon-name></italic> Thomson (<xref ref-type="bibr" rid="B74">Zanetti 1987</xref>, <xref ref-type="bibr" rid="B79">2012b</xref>; <xref ref-type="bibr" rid="B81">Zanetti et al. 2016</xref>), they are also known to the first author in European <italic><tp:taxon-name><tp:taxon-name-part taxon-name-part-type="genus" reg="Phyllodrepa">Phyllodrepa</tp:taxon-name-part><tp:taxon-name-part taxon-name-part-type="species" reg="puberula">puberula</tp:taxon-name-part></tp:taxon-name></italic> Bernhauer, 1903 and some little-known species distributed in the eastern Palaearctic Region. Despite this, the new species can not be reliably associated with any extant species of the genus due to its unique morphological characters and the fact that most species differ only by the external structure of the aedeagus. Both new species of <italic><tp:taxon-name><tp:taxon-name-part taxon-name-part-type="genus" reg="Phyllodrepa">Phyllodrepa</tp:taxon-name-part></tp:taxon-name></italic> described herein differ from the more ancient Transbaikal †<italic><tp:taxon-name><tp:taxon-name-part taxon-name-part-type="genus" reg="Eophyllodrepa">Eophyllodrepa</tp:taxon-name-part></tp:taxon-name></italic> Ryvkin from the Middle-Upper Jurassic of Novospasskoe (<xref ref-type="bibr" rid="B40">Ryvkin 1985</xref>) and †<italic><tp:taxon-name><tp:taxon-name-part taxon-name-part-type="genus" reg="Daidromus">Daidromus</tp:taxon-name-part></tp:taxon-name></italic> Ryvkin from the Upper Jurassic of Daya (<xref ref-type="bibr" rid="B41">Ryvkin 1990</xref>), by the same morphological characters as in <italic><tp:taxon-name><tp:taxon-name-part taxon-name-part-type="genus" reg="Phyllodrepa">Ph.</tp:taxon-name-part><tp:taxon-name-part taxon-name-part-type="species" reg="electrica">electrica</tp:taxon-name-part></tp:taxon-name></italic> (see <xref ref-type="bibr" rid="B81">Zanetti et al. 2016</xref>). Based on the small body, shape of head, general shape of apical antennomeres, and pronotum with finely crenulate lateral margins, <italic><tp:taxon-name><tp:taxon-name-part taxon-name-part-type="genus" reg="Phyllodrepa">Ph.</tp:taxon-name-part><tp:taxon-name-part taxon-name-part-type="species" reg="daedalum">daedalum</tp:taxon-name-part></tp:taxon-name></italic> sp. nov. is similar to <italic><tp:taxon-name><tp:taxon-name-part taxon-name-part-type="genus" reg="Phyllodrepa">Ph.</tp:taxon-name-part><tp:taxon-name-part taxon-name-part-type="species" reg="antiqua">antiqua</tp:taxon-name-part></tp:taxon-name></italic> Zanetti, Perreau &amp; Solodovnikov, 2016, which was recently described from Baltic amber (<xref ref-type="bibr" rid="B81">Zanetti et. al 2016</xref>). It is also similar to <italic><tp:taxon-name><tp:taxon-name-part taxon-name-part-type="genus" reg="Phyllodrepa">Ph.</tp:taxon-name-part><tp:taxon-name-part taxon-name-part-type="species" reg="icari">icari</tp:taxon-name-part></tp:taxon-name></italic> sp. nov. (see below), based on the crenulate lateral pronotal margins, pale body, and large and deep punctation of the elytra. It differs from <italic><tp:taxon-name><tp:taxon-name-part taxon-name-part-type="genus" reg="Phyllodrepa">Ph.</tp:taxon-name-part><tp:taxon-name-part taxon-name-part-type="species" reg="antiqua">antiqua</tp:taxon-name-part></tp:taxon-name></italic> by the smaller, paler and slightly more convex body (Figs <xref ref-type="fig" rid="F11">54</xref>, <xref ref-type="fig" rid="F11">56</xref>), coarser and deeper punctation of pronotum (Figs <xref ref-type="fig" rid="F11">54</xref>, <xref ref-type="fig" rid="F12">57</xref>) and elytra (Fig. <xref ref-type="fig" rid="F11">54</xref>), and elongate antennomeres 2–5 (Fig. <xref ref-type="fig" rid="F12">58</xref>), and from <italic><tp:taxon-name><tp:taxon-name-part taxon-name-part-type="genus" reg="Phyllodrepa">Ph.</tp:taxon-name-part><tp:taxon-name-part taxon-name-part-type="species" reg="icari">icari</tp:taxon-name-part></tp:taxon-name></italic> sp. nov. by the darker abdomen, wider apical maxillary palpomere (Fig. <xref ref-type="fig" rid="F12">57</xref>), shape of anterior angles of the pronotum not protruded apicad (Fig. <xref ref-type="fig" rid="F12">57</xref>), denser punctation of the pronotum, less transverse head and pronotum (Fig. <xref ref-type="fig" rid="F12">57</xref>), and longer antennomeres 4–5 and 11 (Fig. <xref ref-type="fig" rid="F12">58</xref>). From both these species it differs by longer elytra, and from <italic><tp:taxon-name><tp:taxon-name-part taxon-name-part-type="genus" reg="Phyllodrepa">Ph.</tp:taxon-name-part><tp:taxon-name-part taxon-name-part-type="species" reg="antiqua">antiqua</tp:taxon-name-part></tp:taxon-name></italic> by the presence of modified setae on tarsomeres 1–4 of front and middle legs of the male.</p><p>A remarkable morphological feature of <italic><tp:taxon-name><tp:taxon-name-part taxon-name-part-type="genus" reg="Phyllodrepa">Ph.</tp:taxon-name-part><tp:taxon-name-part taxon-name-part-type="species" reg="daedali">daedali</tp:taxon-name-part></tp:taxon-name></italic> sp. nov. is the presence of modified rows of elongate setae (Figs <xref ref-type="fig" rid="F11">55</xref>, <xref ref-type="fig" rid="F11">56</xref>, <xref ref-type="fig" rid="F12">61</xref>) with leaf-shaped apical parts on ventral surface of pro- and mesotarsomeres 1–4, described earlier as disco-setae (<xref ref-type="bibr" rid="B58">Stork 1980</xref>) or clavate adhesive setae (<xref ref-type="bibr" rid="B51">Smetana 1987</xref>). Similar structures were observed in species of the Oriental genera <italic><tp:taxon-name><tp:taxon-name-part taxon-name-part-type="genus" reg="Xanthonomus">Xanthonomus</tp:taxon-name-part></tp:taxon-name></italic> Bernhauer by <xref ref-type="bibr" rid="B53">Steel (1955</xref>: fig. 6), <italic><tp:taxon-name><tp:taxon-name-part taxon-name-part-type="genus" reg="Prosopaspis">Prosopaspis</tp:taxon-name-part></tp:taxon-name></italic> Smetana (<xref ref-type="bibr" rid="B51">Smetana 1987</xref>: fig. 22), <italic><tp:taxon-name><tp:taxon-name-part taxon-name-part-type="genus" reg="Duocalcar">Duocalcar</tp:taxon-name-part></tp:taxon-name></italic> Peris &amp; Thayer, 2014 (at least protarsi), and <italic><tp:taxon-name><tp:taxon-name-part taxon-name-part-type="genus" reg="Paraphloeostiba">Paraphloeostiba</tp:taxon-name-part></tp:taxon-name></italic> (<xref ref-type="bibr" rid="B55">Steel 1960a</xref>).</p></tp:treatment-sec><tp:treatment-sec><!--Section generated to contain objects referenced in tp:taxon-treatment.--><fig id="F1" position="float" orientation="portrait"><label>Figures 1–16.</label><caption><p>Amber specimens with inclusions of <tp:taxon-name><tp:taxon-name-part taxon-name-part-type="subfamily">Omaliinae</tp:taxon-name-part></tp:taxon-name>: <bold>1, 2</bold><italic><tp:taxon-name><tp:taxon-name-part taxon-name-part-type="genus" reg="Geodromicus">Geodromicus</tp:taxon-name-part><tp:taxon-name-part taxon-name-part-type="species" reg="balticus">balticus</tp:taxon-name-part></tp:taxon-name></italic> sp. nov. <bold>3, 4</bold><italic><tp:taxon-name><tp:taxon-name-part taxon-name-part-type="genus" reg="Eusphalerum">Eusphalerum</tp:taxon-name-part><tp:taxon-name-part taxon-name-part-type="species" reg="kanti">kanti</tp:taxon-name-part></tp:taxon-name></italic> sp. nov. <bold>5, 6</bold><italic><tp:taxon-name><tp:taxon-name-part taxon-name-part-type="genus" reg="Paraphloeostiba">Paraphloeostiba</tp:taxon-name-part><tp:taxon-name-part taxon-name-part-type="species" reg="morosa">morosa</tp:taxon-name-part></tp:taxon-name></italic> sp. nov. <bold>7–9</bold><italic><tp:taxon-name><tp:taxon-name-part taxon-name-part-type="genus" reg="Phyllodrepa">Phyllodrepa</tp:taxon-name-part><tp:taxon-name-part taxon-name-part-type="species" reg="daedali">daedali</tp:taxon-name-part></tp:taxon-name></italic> sp. nov. <bold>10, 11</bold><italic><tp:taxon-name><tp:taxon-name-part taxon-name-part-type="genus" reg="Phyllodrepa">Ph.</tp:taxon-name-part><tp:taxon-name-part taxon-name-part-type="species" reg="icari">icari</tp:taxon-name-part></tp:taxon-name></italic> sp. nov. <bold>12, 13</bold><italic><tp:taxon-name><tp:taxon-name-part taxon-name-part-type="genus" reg="Eusphalerum">Eusphalerum</tp:taxon-name-part></tp:taxon-name></italic> sp. 2 (sp2), <italic><tp:taxon-name><tp:taxon-name-part taxon-name-part-type="genus" reg="Eusphalerum">Eu.</tp:taxon-name-part></tp:taxon-name></italic> sp. 3 (sp3) and <italic><tp:taxon-name><tp:taxon-name-part taxon-name-part-type="genus" reg="Eusphalerum">Eu.</tp:taxon-name-part></tp:taxon-name></italic> sp.4 (sp4) <bold>14–16</bold><italic><tp:taxon-name><tp:taxon-name-part taxon-name-part-type="genus" reg="Eusphalerum">Eu.</tp:taxon-name-part></tp:taxon-name></italic> sp. 1 (specimens 1 to 9 (in the text: no. 1 to no. 9). Abbreviations: hl = holotype, pt = paratype, sn = syninclusion. Scale bars: 1.0 cm (<bold>1–6, 10–16</bold>), 0.5 cm (<bold>7–9</bold>).</p></caption><graphic xmlns:xlink="http://www.w3.org/1999/xlink" xlink:href="zookeys-863-035-g001.jpg" position="float" orientation="portrait" xlink:type="simple" id="oo_315783.jpg"/></fig><fig id="F11" position="float" orientation="portrait"><label>Figures 54–56.</label><caption><p>Habitus of <italic><tp:taxon-name><tp:taxon-name-part taxon-name-part-type="genus" reg="Phyllodrepa">Phyllodrepa</tp:taxon-name-part><tp:taxon-name-part taxon-name-part-type="species" reg="daedali">daedali</tp:taxon-name-part></tp:taxon-name></italic> sp. nov. <bold>54</bold> dorsal view <bold>55</bold> lateroventral view <bold>56</bold> lateral view. Abbreviation: mds = modified setae. Scale bars: 1.0 mm.</p></caption><graphic xmlns:xlink="http://www.w3.org/1999/xlink" xlink:href="zookeys-863-035-g011.jpg" position="float" orientation="portrait" xlink:type="simple" id="oo_315793.jpg"/></fig></tp:treatment-sec><ref-list><ref id="B69"><mixed-citation xmlns:xlink="http://www.w3.org/1999/xlink" xlink:type="simple"><person-group><name name-style="western"><surname>Wappler</surname><given-names>T</given-names></name></person-group> (<year>2005</year>) The age of Baltic amber: Could Eckfeld resolve this problem? In: Brothers D, Mostovski M (Eds) Fossils X3, 3<sup>rd</sup> International Congress of Palaeoentomology with 2<sup>nd</sup> International Meeting on Palaeoarthropodology and 2<sup>nd</sup> World Congress on Amber and its Inclusions. Programme and Abstracts, 7<sup>th</sup> to 11<sup>th</sup> Feb 2005, Pretoria South Africa. University of Kwazulu-Natal, South African National Biodiversity Institute, Pretoria, 53.</mixed-citation></ref><ref id="B35"><mixed-citation xmlns:xlink="http://www.w3.org/1999/xlink" xlink:type="simple"><person-group><name name-style="western"><surname>Newton</surname><given-names>AF Jr</given-names></name><name name-style="western"><surname>Thayer</surname><given-names>MK</given-names></name><name name-style="western"><surname>Ashe</surname><given-names>JS</given-names></name><name name-style="western"><surname>Chandler</surname><given-names>DS</given-names></name></person-group> (<year>2000</year>) <article-title>22. <tp:taxon-name><tp:taxon-name-part taxon-name-part-type="family">Staphylinidae</tp:taxon-name-part></tp:taxon-name> Latreille, 1802.</article-title> In: <person-group><name name-style="western"><surname>Arnett</surname><given-names>RH</given-names></name><name name-style="western"><surname>Thomas</surname><given-names>MC</given-names></name></person-group> (<role>Eds</role>) <issue-title>American Beetles.</issue-title><source>Vol. 1. <tp:taxon-name><tp:taxon-name-part taxon-name-part-type="suborder">Archostemata</tp:taxon-name-part></tp:taxon-name>, <tp:taxon-name><tp:taxon-name-part taxon-name-part-type="suborder">Myxophaga</tp:taxon-name-part></tp:taxon-name>, <tp:taxon-name><tp:taxon-name-part taxon-name-part-type="suborder">Adephaga</tp:taxon-name-part></tp:taxon-name>, <tp:taxon-name><tp:taxon-name-part taxon-name-part-type="suborder">Polyphaga</tp:taxon-name-part></tp:taxon-name>: <tp:taxon-name><tp:taxon-name-part taxon-name-part-type="infraorder">Staphyliniformia</tp:taxon-name-part></tp:taxon-name>. CRC Press, Boca Raton, Florida</source>, <fpage>272</fpage>–<lpage>418</lpage>.</mixed-citation></ref><ref id="B19"><mixed-citation xmlns:xlink="http://www.w3.org/1999/xlink" xlink:type="simple"><person-group><name name-style="western"><surname>Herman</surname><given-names>LH</given-names></name></person-group> (<year>2001</year>) <article-title>Catalog of the <tp:taxon-name><tp:taxon-name-part taxon-name-part-type="family">Staphylinidae</tp:taxon-name-part></tp:taxon-name> (<tp:taxon-name><tp:taxon-name-part taxon-name-part-type="class">Insecta</tp:taxon-name-part></tp:taxon-name>: <tp:taxon-name><tp:taxon-name-part taxon-name-part-type="order">Coleoptera</tp:taxon-name-part></tp:taxon-name>). 1758 to the end of the second millenium. I. Introduction, history, biogeographical sketches, and Omaliine group.</article-title><source>Bulletin of the American Museum of Natural History</source><volume>265</volume>: <fpage>1</fpage>–<lpage>650</lpage>. <ext-link xlink:type="simple" ext-link-type="uri" xlink:href="http://hdl.handle.net/2246/5826">http://hdl.handle.net/2246/5826</ext-link></mixed-citation></ref><ref id="B43"><mixed-citation xmlns:xlink="http://www.w3.org/1999/xlink" xlink:type="simple"><person-group><name name-style="western"><surname>Schülke</surname><given-names>M</given-names></name><name name-style="western"><surname>Smetana</surname><given-names>A</given-names></name></person-group> (<year>2015</year>) <article-title>Family <tp:taxon-name><tp:taxon-name-part taxon-name-part-type="family">Staphylinidae</tp:taxon-name-part></tp:taxon-name> Latreille, 1802.</article-title> In: <person-group><name name-style="western"><surname>Löbl</surname><given-names>I</given-names></name><name name-style="western"><surname>Löbl</surname><given-names>D</given-names></name></person-group> (<role>Eds</role>) <issue-title>Catalogue of Palaearctic Coleoptera.</issue-title><source>Vol. 2. <tp:taxon-name><tp:taxon-name-part taxon-name-part-type="superfamily">Hydrophiloidea</tp:taxon-name-part></tp:taxon-name> – <tp:taxon-name><tp:taxon-name-part taxon-name-part-type="superfamily">Staphylinoidea</tp:taxon-name-part></tp:taxon-name>. Revised and updated edition. Brill, Leiden</source>, <fpage>304</fpage>–<lpage>1134</lpage>.</mixed-citation></ref><ref id="B45"><mixed-citation xmlns:xlink="http://www.w3.org/1999/xlink" xlink:type="simple"><person-group><name name-style="western"><surname>Shavrin</surname><given-names>AV</given-names></name></person-group> (<year>2016</year>) <article-title>A review of the genus <italic><tp:taxon-name><tp:taxon-name-part taxon-name-part-type="genus">Pycnoglypta</tp:taxon-name-part></tp:taxon-name></italic> Thomson, 1858 (<tp:taxon-name><tp:taxon-name-part taxon-name-part-type="family">Staphylinidae</tp:taxon-name-part></tp:taxon-name>, <tp:taxon-name><tp:taxon-name-part taxon-name-part-type="subfamily">Omaliinae</tp:taxon-name-part></tp:taxon-name>, <tp:taxon-name><tp:taxon-name-part taxon-name-part-type="tribe">Omaliini</tp:taxon-name-part></tp:taxon-name>) with notes on related taxa.</article-title><source>Zootaxa</source><volume>4077</volume>(<issue>1</issue>): <fpage>1</fpage>–<lpage>94</lpage>. [erratum, Zootaxa 4114 (5): 600] <ext-link xlink:type="simple" ext-link-type="doi" xlink:href="10.11646/zootaxa.4077.1.1">https://doi.org/10.11646/zootaxa.4077.1.1</ext-link></mixed-citation></ref><ref id="B81"><mixed-citation xmlns:xlink="http://www.w3.org/1999/xlink" xlink:type="simple"><person-group><name name-style="western"><surname>Zanetti</surname><given-names>A</given-names></name><name name-style="western"><surname>Perreau</surname><given-names>M</given-names></name><name name-style="western"><surname>Solodovnikov</surname><given-names>A</given-names></name></person-group> (<year>2016</year>) <article-title>Two new fossil species species of <tp:taxon-name><tp:taxon-name-part taxon-name-part-type="subfamily">Omaliinae</tp:taxon-name-part></tp:taxon-name> from Baltic amber (<tp:taxon-name><tp:taxon-name-part taxon-name-part-type="order">Coleoptera</tp:taxon-name-part></tp:taxon-name>: <tp:taxon-name><tp:taxon-name-part taxon-name-part-type="family">Staphylinidae</tp:taxon-name-part></tp:taxon-name>) and their significance for understanding the Eocene–Oligocene climate.</article-title><source>Arthropod Systematics &amp; Phylogeny</source><volume>74</volume>(<issue>1</issue>): <fpage>53</fpage>–<lpage>64</lpage>. <ext-link xlink:type="simple" ext-link-type="uri" xlink:href="http://www.senckenberg.de/files/content/forschung/publikationen/arthropodsystematics/asp_74_1/03_asp_74_1_zanetti_53-64.pdf">http://www.senckenberg.de/files/content/forschung/publikationen/arthropodsystematics/asp_74_1/03_asp_74_1_zanetti_53-64.pdf</ext-link></mixed-citation></ref><ref id="B25"><mixed-citation xmlns:xlink="http://www.w3.org/1999/xlink" xlink:type="simple"><person-group><name name-style="western"><surname>Jászay</surname><given-names>T</given-names></name><name name-style="western"><surname>Hlaváč</surname><given-names>P</given-names></name></person-group> (<year>2006</year>) <article-title>A revision of the Palaearctic species of the genus <italic><tp:taxon-name><tp:taxon-name-part taxon-name-part-type="genus">Dropephylla</tp:taxon-name-part></tp:taxon-name></italic> (<tp:taxon-name><tp:taxon-name-part taxon-name-part-type="order">Coleoptera</tp:taxon-name-part></tp:taxon-name>: <tp:taxon-name><tp:taxon-name-part taxon-name-part-type="family">Staphylinidae</tp:taxon-name-part></tp:taxon-name>: <tp:taxon-name><tp:taxon-name-part taxon-name-part-type="subfamily">Omaliinae</tp:taxon-name-part></tp:taxon-name>).</article-title><source>Entomological Problems</source><volume>36</volume>(<issue>1</issue>): <fpage>31</fpage>–<lpage>62</lpage>.</mixed-citation></ref><ref id="B74"><mixed-citation xmlns:xlink="http://www.w3.org/1999/xlink" xlink:type="simple"><person-group><name name-style="western"><surname>Zanetti</surname><given-names>A</given-names></name></person-group> (<year>1987</year>) <tp:taxon-name><tp:taxon-name-part taxon-name-part-type="order">Coleoptera</tp:taxon-name-part></tp:taxon-name>. <tp:taxon-name><tp:taxon-name-part taxon-name-part-type="family">Staphylinidae</tp:taxon-name-part></tp:taxon-name>. <tp:taxon-name><tp:taxon-name-part taxon-name-part-type="subfamily">Omaliinae</tp:taxon-name-part></tp:taxon-name>. Fauna d’Italia 25. Edizioni Calderini, Bologna, xii + 472 pp.</mixed-citation></ref><ref id="B79"><mixed-citation xmlns:xlink="http://www.w3.org/1999/xlink" xlink:type="simple"><person-group><name name-style="western"><surname>Zanetti</surname><given-names>A</given-names></name></person-group> (<year>2012b</year>) <article-title>Unterfamilie <tp:taxon-name><tp:taxon-name-part taxon-name-part-type="subfamily">Omaliinae</tp:taxon-name-part></tp:taxon-name>.</article-title> In: <person-group><name name-style="western"><surname>Assing</surname><given-names>V</given-names></name><name name-style="western"><surname>Schülke</surname><given-names>M</given-names></name></person-group> (<role>Eds</role>) <issue-title>Freude–Harde–Lohse–Klausnitzer – Die Käfer Mitteleuropas.</issue-title><source>Band 4. <tp:taxon-name><tp:taxon-name-part taxon-name-part-type="family">Staphylinidae</tp:taxon-name-part></tp:taxon-name> I. Zweite neubearbeitete Auflage. Spektrum Akademischer Verlag, Heidelberg</source>, <fpage>49</fpage>–<lpage>117</lpage>.</mixed-citation></ref><ref id="B40"><mixed-citation xmlns:xlink="http://www.w3.org/1999/xlink" xlink:type="simple"><person-group><name name-style="western"><surname>Ryvkin</surname><given-names>AB</given-names></name></person-group> (<year>1985</year>) <article-title>Zhuki semeistva <tp:taxon-name><tp:taxon-name-part taxon-name-part-type="family">Staphylinidae</tp:taxon-name-part></tp:taxon-name> iz Iury Zabaikal’ia [Beetles of the family <tp:taxon-name><tp:taxon-name-part taxon-name-part-type="family">Staphylinidae</tp:taxon-name-part></tp:taxon-name> from the Jurassic of Transbaikal].</article-title> In: <person-group><name name-style="western"><surname>Rasnitsyn</surname><given-names>AP</given-names></name></person-group> (<role>Ed.</role>) <issue-title>Jurskiye nasekomyie Sibiri i Mongolii [Jurassic insects of Siberia and Mongolia].</issue-title><source>Trudy Paleontologischeskogo Instituta, Akademia Nauk SSSR</source><volume>211</volume>: <fpage>88</fpage>–<lpage>91</lpage>. [in Russian]</mixed-citation></ref><ref id="B41"><mixed-citation xmlns:xlink="http://www.w3.org/1999/xlink" xlink:type="simple"><person-group><name name-style="western"><surname>Ryvkin</surname><given-names>AB</given-names></name></person-group> (<year>1990</year>) <article-title>Semeistvo <tp:taxon-name><tp:taxon-name-part taxon-name-part-type="family">Staphylinidae</tp:taxon-name-part></tp:taxon-name> Latreille, 1802 [Family <tp:taxon-name><tp:taxon-name-part taxon-name-part-type="family">Staphylinidae</tp:taxon-name-part></tp:taxon-name> Latreille, 1802] [pp. 52–66]. In: Rasnitsyn AP (Ed.</article-title><source>) Pozdne-Mesozoiskie nasekomye vostochnogo Zabaikal’ia [Upper Mesozoic insects of eastern Transbaikalia], Trudy Paleontologischskogo Instituta, Akademia Nauk SSSR</source><volume>239</volume>: <fpage>1</fpage>–<lpage>222</lpage>. [in Russian]</mixed-citation></ref><ref id="B58"><mixed-citation xmlns:xlink="http://www.w3.org/1999/xlink" xlink:type="simple"><person-group><name name-style="western"><surname>Stork</surname><given-names>NE</given-names></name></person-group> (<year>1980</year>) <article-title>A scanning electron microscope study of tarsal adhesive setae in the <tp:taxon-name><tp:taxon-name-part taxon-name-part-type="order">Coleoptera</tp:taxon-name-part></tp:taxon-name>.</article-title><source>Zoological Journal of the Linnean Society</source><volume>68</volume>(<issue>3</issue>): <fpage>173</fpage>–<lpage>306</lpage>. <ext-link xlink:type="simple" ext-link-type="doi" xlink:href="10.1111/j.1096-3642.1980.tb01121.x">https://doi.org/10.1111/j.1096-3642.1980.tb01121.x</ext-link></mixed-citation></ref><ref id="B51"><mixed-citation xmlns:xlink="http://www.w3.org/1999/xlink" xlink:type="simple"><person-group><name name-style="western"><surname>Smetana</surname><given-names>A</given-names></name></person-group> (<year>1987</year>) <article-title><italic><tp:taxon-name><tp:taxon-name-part taxon-name-part-type="genus">Prosopaspis</tp:taxon-name-part></tp:taxon-name></italic>, a new omaliine genus with two new species from the Himalayas (<tp:taxon-name><tp:taxon-name-part taxon-name-part-type="order">Coleoptera</tp:taxon-name-part></tp:taxon-name>: <tp:taxon-name><tp:taxon-name-part taxon-name-part-type="family">Staphylinidae</tp:taxon-name-part></tp:taxon-name>).</article-title><source>Coleopterists Bulletin</source><volume>40</volume>: <fpage>367</fpage>–<lpage>380</lpage>. [1986]</mixed-citation></ref><ref id="B53"><mixed-citation xmlns:xlink="http://www.w3.org/1999/xlink" xlink:type="simple"><person-group><name name-style="western"><surname>Steel</surname><given-names>WO</given-names></name></person-group> (<year>1955</year>) <article-title>Notes on the <tp:taxon-name><tp:taxon-name-part taxon-name-part-type="subfamily">Omaliinae</tp:taxon-name-part></tp:taxon-name> (Col., <tp:taxon-name><tp:taxon-name-part taxon-name-part-type="family">Staphylinidae</tp:taxon-name-part></tp:taxon-name>). 7. The genus <italic><tp:taxon-name><tp:taxon-name-part taxon-name-part-type="genus">Xanthonomus</tp:taxon-name-part></tp:taxon-name></italic> Bernhauer.</article-title><source>Entomologist’s Monthly Magazine</source><volume>91</volume>: <fpage>275</fpage>–<lpage>278</lpage>.</mixed-citation></ref><ref id="B55"><mixed-citation xmlns:xlink="http://www.w3.org/1999/xlink" xlink:type="simple"><person-group><name name-style="western"><surname>Steel</surname><given-names>WO</given-names></name></person-group> (<year>1960a</year>) <article-title>Three new omaliine genera from Asia and Australasia previously confused with <italic><tp:taxon-name><tp:taxon-name-part taxon-name-part-type="genus">Phloeonomus</tp:taxon-name-part></tp:taxon-name></italic> Thomson.</article-title><source>Transactions of the Royal Entomological Society of London</source><volume>112</volume>(<issue>7</issue>): <fpage>141</fpage>–<lpage>172</lpage>. <ext-link xlink:type="simple" ext-link-type="doi" xlink:href="10.1111/j.1365-2311.1960.tb00497.x">https://doi.org/10.1111/j.1365-2311.1960.tb00497.x</ext-link></mixed-citation></ref></ref-list></tp:taxon-treatment>
