# Supplementary material for: Unexpected palaeodiversity of omaliine rove beetles in Eocene Baltic amber (Coleoptera, Staphylinidae, Omaliinae)
Source: Zookeys. 2019 Jul 11;863:35–83. doi: 10.3897/zookeys.863.34662 (PMC6639351; doi:10.3897/zookeys.863.34662)
Supplement: XML Treatment for Phyllodrepa icari [file zookeys.863.34662-treatment5.xml]

<!DOCTYPE tp:taxon-treatment
  PUBLIC "-//TaxonX//DTD Taxonomic Treatment Publishing DTD v0 20100105//EN" "tax-treatment-NSO.dtd">
<tp:taxon-treatment xmlns:tp="http://www.plazi.org/taxpub"><tp:treatment-meta><kwd-group><label>Taxon classification</label><kwd><named-content xmlns:xlink="http://www.w3.org/1999/xlink" content-type="kingdom">Animalia</named-content></kwd><kwd><named-content xmlns:xlink="http://www.w3.org/1999/xlink" content-type="order">Coleoptera</named-content></kwd><kwd><named-content xmlns:xlink="http://www.w3.org/1999/xlink" content-type="family">Staphylinidae</named-content></kwd></kwd-group><mixed-citation publication-type="journal"><person-group><name><surname>Shavrin</surname><given-names>Alexey V.</given-names></name><name><surname>Yamamoto</surname><given-names>Shûhei</given-names></name></person-group><article-title>Unexpected palaeodiversity of omaliine rove beetles in Eocene Baltic amber (<tp:taxon-name><tp:taxon-name-part taxon-name-part-type="order">Coleoptera</tp:taxon-name-part></tp:taxon-name>, <tp:taxon-name><tp:taxon-name-part taxon-name-part-type="family">Staphylinidae</tp:taxon-name-part></tp:taxon-name>, <tp:taxon-name><tp:taxon-name-part taxon-name-part-type="subfamily">Omaliinae</tp:taxon-name-part></tp:taxon-name>)</article-title><source>Zookeys</source><day>11</day><month>7</month><year>2019</year><volume>863</volume><fpage>35</fpage><lpage>83</lpage><pub-id pub-id-type="doi">10.3897/zookeys.863.34662</pub-id></mixed-citation></tp:treatment-meta><tp:nomenclature><label>†</label><tp:taxon-name>
                      <tp:taxon-name-part taxon-name-part-type="genus" reg="Phyllodrepa">Phyllodrepa</tp:taxon-name-part>
                      <tp:taxon-name-part taxon-name-part-type="species" reg="icari">icari</tp:taxon-name-part>
                      <object-id xmlns:xlink="http://www.w3.org/1999/xlink" content-type="zoobank" xlink:type="simple">http://zoobank.org/C1EC61D0-CD67-48CC-92C0-07489AE05B8A</object-id>
                    </tp:taxon-name><tp:taxon-authority>Shavrin &amp; Yamamoto</tp:taxon-authority><tp:taxon-status xmlns:xlink="http://www.w3.org/1999/xlink" xlink:type="simple">sp. nov.</tp:taxon-status><xref ref-type="fig" rid="F1">Figures 10</xref><xref ref-type="fig" rid="F1">, 11</xref><xref ref-type="fig" rid="F13">, 65–66</xref><xref ref-type="fig" rid="F14">, 67–72</xref></tp:nomenclature><tp:treatment-sec sec-type="type material" id="SECID0EUBBI"><title>Type materials examined.</title><p>Holotype (female), FMNHINS-3260628, complete specimen as inclusion in small rectangular light yellow Baltic Amber, 19.2 mm × 7.9 mm × 5.1 mm in size (Figs <xref ref-type="fig" rid="F1">10</xref>, <xref ref-type="fig" rid="F1">11</xref>), with the following labels: “15[printed]04[handwritten] – SYAC 00[printed]94[handwritten] | Baltic / Burmite | Oher: | Larva / Adult | Omaliinae[handwritten] | Baltic Sea Coast, [handwritten] | close to the Wisla Riv. | Estuary, Poland[handwritten] | Shûhei Yamamoto’s | Amber Collection” &lt;large rectangular label, printed&gt;, Nadewca / Sender: | Artur Michalski” &lt;large light yellow rectangular label, handwritten&gt;, “[<named-content xmlns:xlink="http://www.w3.org/1999/xlink" content-type="dwc:institutional_code" xlink:type="simple">FMNH</named-content> barcode at left side of label] FMNHINS | 3260628 | AMBER [handwritten] | FIELD MUSEUM | Wet” &lt;small rectangular label, printed&gt;, “HOLOTYPE | <italic>Phyllodrepa</italic> | <italic>icari</italic> sp. nov. | Shavrin A. &amp; Yamamoto S. des. 2019” &lt;red rectangular label, printed&gt; (<named-content xmlns:xlink="http://www.w3.org/1999/xlink" content-type="dwc:institutional_code" xlink:type="simple">FMNH</named-content>).</p></tp:treatment-sec><tp:treatment-sec sec-type="Preservation" id="SECID0ECDBI"><title>Preservation.</title><p>The specimen is in relatively good condition and best visible from the dorsal side of the body, except the head and right antennomeres 9–11, and with head visible from the narrow side of the amber piece (Fig. <xref ref-type="fig" rid="F1">10</xref>). The details of the ventral side of inclusion are not visible except for the apical antennomeres, middle and hind legs, and a part of the mesothoracic segment and abdominal sternites (Figs <xref ref-type="fig" rid="F13">66</xref>, <xref ref-type="fig" rid="F14">69</xref>, <xref ref-type="fig" rid="F14">72</xref>). Syninclusion: imago of small <tp:taxon-name><tp:taxon-name-part taxon-name-part-type="order">Diptera</tp:taxon-name-part></tp:taxon-name> about 1.20 mm in length.</p><fig id="F13" position="float" orientation="portrait"><label>Figures 65, 66.</label><caption><p>Habitus of <italic><tp:taxon-name><tp:taxon-name-part taxon-name-part-type="genus" reg="Phyllodrepa">Phyllodrepa</tp:taxon-name-part><tp:taxon-name-part taxon-name-part-type="species" reg="icari">icari</tp:taxon-name-part></tp:taxon-name></italic> sp. nov. <bold>65</bold> dorsal view <bold>66</bold> ventral view. Scale bars: 1.0 mm</p></caption><graphic xmlns:xlink="http://www.w3.org/1999/xlink" xlink:href="zookeys-863-035-g013.jpg" position="float" orientation="portrait" xlink:type="simple" id="oo_315795.jpg"/></fig></tp:treatment-sec><tp:treatment-sec sec-type="Locality and horizon" id="SECID0EZEBI"><title>Locality and horizon.</title><p>Baltic amber from Baltic Sea Coast, close to the estuary of Wisła River, Gdańsk, Poland; mid-Eocene (ca 44 Ma; <xref ref-type="bibr" rid="B69">Wappler 2005</xref>).</p></tp:treatment-sec><tp:treatment-sec sec-type="description" id="SECID0EDFBI"><title>Description.</title><p>Measurements: <abbrev xmlns:xlink="http://www.w3.org/1999/xlink" xlink:title="maximum width of head including eyes" id="ABBRID0EJFBI" xlink:type="simple">HW</abbrev>: 0.31; <abbrev xmlns:xlink="http://www.w3.org/1999/xlink" xlink:title="length of head" id="ABBRID0ENFBI" xlink:type="simple">HL</abbrev>: 0.18; <abbrev xmlns:xlink="http://www.w3.org/1999/xlink" xlink:title="ocular length" id="ABBRID0ERFBI" xlink:type="simple">OL</abbrev>: 0.11; <abbrev xmlns:xlink="http://www.w3.org/1999/xlink" xlink:title="length of antenna" id="ABBRID0EVFBI" xlink:type="simple">AL</abbrev>: 0.50; <abbrev xmlns:xlink="http://www.w3.org/1999/xlink" xlink:title="maxillary palpi length" id="ABBRID0EZFBI" xlink:type="simple">PML</abbrev> × <abbrev xmlns:xlink="http://www.w3.org/1999/xlink" xlink:title="maxillary palpi width" id="ABBRID0E4FBI" xlink:type="simple">PMW</abbrev> (III, IV): III: 0.03 × 0.02, IV: 0.05 × 0.01; <abbrev xmlns:xlink="http://www.w3.org/1999/xlink" xlink:title="length of pronotum" id="ABBRID0EBGBI" xlink:type="simple">PL</abbrev>: 0.25; <abbrev xmlns:xlink="http://www.w3.org/1999/xlink" xlink:title="maximum width of pronotum" id="ABBRID0EFGBI" xlink:type="simple">PW</abbrev>: 0.46; <abbrev xmlns:xlink="http://www.w3.org/1999/xlink" xlink:title="sutural length of elytra" id="ABBRID0EJGBI" xlink:type="simple">ESL</abbrev>: 0.58; <abbrev xmlns:xlink="http://www.w3.org/1999/xlink" xlink:title="maximum width of elytra together" id="ABBRID0ENGBI" xlink:type="simple">EW</abbrev>: 0.66; <abbrev xmlns:xlink="http://www.w3.org/1999/xlink" xlink:title="length of metatibia" id="ABBRID0ERGBI" xlink:type="simple">MTbL</abbrev>: 0.16; <abbrev xmlns:xlink="http://www.w3.org/1999/xlink" xlink:title="length of metatarsus" id="ABBRID0EVGBI" xlink:type="simple">MTrL</abbrev>: 0.11 (I–IV: 0.05; V: 0.06); <abbrev xmlns:xlink="http://www.w3.org/1999/xlink" xlink:title="maximum width of abdomen" id="ABBRID0EZGBI" xlink:type="simple">AW</abbrev>: 0.66; <abbrev xmlns:xlink="http://www.w3.org/1999/xlink" xlink:title="total length" id="ABBRID0E4GBI" xlink:type="simple">TL</abbrev>: ~1.80. Antennomeres with lengths × widths: 1: 0.08 × 0.03; 2: 0.05 × 0.02; 3: 0.04 × 0.02; 4–5: 0.03 × 0.02; 6: 0.02 × 0.02; 7: 0.04 × 0.03; 8: 0.04 × 0.04; 9: 0.05 × 0.05; 10: 0.05 × 0.06; 11: 0.07 × 0.06.</p><p>In general appearance, body (Fig. <xref ref-type="fig" rid="F13">65</xref>) and legs as in <italic><tp:taxon-name><tp:taxon-name-part taxon-name-part-type="genus" reg="Phyllodrepa">Ph.</tp:taxon-name-part><tp:taxon-name-part taxon-name-part-type="species" reg="daedali">daedali</tp:taxon-name-part></tp:taxon-name></italic> sp. nov., reddish-brown, with darker head and pronotum; mouthparts, antennae and legs yellow-brown. Body ventrally as in Figure <xref ref-type="fig" rid="F13">66</xref>.</p><p>Head transverse, 1.7 times as wide as long, with slightly convex median portion (Fig. <xref ref-type="fig" rid="F14">67</xref>); punctation and postocular carina invisible. Eyes very large and broadly convex (Fig. <xref ref-type="fig" rid="F14">67</xref>). Ocelli large and convex, situated almost at level of posterior margins of eyes, distance between ocelli about twice as long distance between ocellus and medial margin of eye; grooves in front of ocelli very short and moderately deep (Fig. <xref ref-type="fig" rid="F14">67</xref>). Labrum wide and transverse, with slightly rounded apical margin (Fig. <xref ref-type="fig" rid="F14">67</xref>). Apical segment of maxillary palp narrow, narrowing from base toward moderately acute apex, distinctly longer and narrower than swollen penultimate segment (Fig. <xref ref-type="fig" rid="F14">67</xref>). Antenna moderately long, reaching basal third of elytra; antennomeres 1 and 2 swollen and elongate, 3 with very narrow elongate base, 4–6 ovoid, 7–9 slightly and 10 distinctly transverse, apical antennomere slightly longer than wide, strongly narrowed from about apical third (Figs <xref ref-type="fig" rid="F13">65</xref>, <xref ref-type="fig" rid="F14">68</xref>).</p><fig id="F14" position="float" orientation="portrait"><label>Figures 67–72.</label><caption><p><italic><tp:taxon-name><tp:taxon-name-part taxon-name-part-type="genus" reg="Phyllodrepa">Phyllodrepa</tp:taxon-name-part><tp:taxon-name-part taxon-name-part-type="species" reg="icari">icari</tp:taxon-name-part></tp:taxon-name></italic> sp. nov. <bold>67</bold> head and pronotum, anterodorsal view <bold>68</bold> left antenna, dorsal view <bold>69</bold> hind legs and abdomen, ventral view <bold>70</bold> left elytron, dorsal view <bold>71</bold> apex of abdomen, dorsal view <bold>72</bold> apex of abdomen, ventral view. Abbreviations: a1–a11 = antennomeres 1–11; bws = brick-wall sculpture on intersegmental membranes; gc = gonocoxite; lb = labrum; lp = labial palpi; mp2–mp4 = maxillary palpomeres 2–4; mt5 = metatarsomere 5; mtf = metafemur; mtt = metatibia; mtc = metacoxa; mtv = metaventrite; nk = neck; oc = ocellus; s3–s6 = sternites III–VI; sc = scutellum; st = stylus; t6–t8 = tergites VI–VIII. Scale bars: 0.2 mm.</p></caption><graphic xmlns:xlink="http://www.w3.org/1999/xlink" xlink:href="zookeys-863-035-g014.jpg" position="float" orientation="portrait" xlink:type="simple" id="oo_315796.jpg"/></fig><p>Pronotum transverse, 1.8 times as wide as long, 1.4 times as wide as head, from middle more narrowed posterad than anterad, with widely rounded slightly protruding anterior and obtuse posterior angles (Fig. <xref ref-type="fig" rid="F14">67</xref>); apical margin moderately widely concave, distinctly shorter than posterior margin; lateral margins narrowly marginate and slightly crenulate, more distinct posteriorly; laterobasal portions with indistinct wide impressions (Figs <xref ref-type="fig" rid="F13">65</xref>, <xref ref-type="fig" rid="F14">67</xref>). Dorsal surface of pronotum with moderately sparse, large and deep punctation, distinctly sparser in basal and apical portions, with narrow impunctate longitudinal area (Figs <xref ref-type="fig" rid="F13">65</xref>, <xref ref-type="fig" rid="F14">67</xref>). Scutellum large, with triangular apex, without punctures or microsculpture (Fig. <xref ref-type="fig" rid="F13">65</xref>).</p><p>Elytra 1.2 times as long as wide, reaching apical margin of abdominal tergite III, slightly widened apicad, with widely rounded apicolateral angles and apical margins truncate at suture (Figs <xref ref-type="fig" rid="F13">65</xref>, <xref ref-type="fig" rid="F14">70</xref>). Punctation denser, markedly larger and deeper than that on pronotum, smaller in basal and apical, and sparser in lateral portions. Surface between punctures with dense isodiametric microsculpture.</p><p>Tarsi long, with apical tarsomere markedly longer than previous tarsomeres together (Figs <xref ref-type="fig" rid="F13">66</xref>, <xref ref-type="fig" rid="F14">69</xref>).</p><p>Abdomen slightly convex, as wide as elytra or slightly wider, intersegmental membranes between tergites IV–VII with brick-wall sculpture (Fig. <xref ref-type="fig" rid="F13">65</xref>). Abdominal tergites with indistinct small and very sparse punctation and microsculpture, and with sparse and short pubescence, wing-folding patches not visible.</p><p>Male unknown.</p><p>Female. First four mesotarsomeres 1–4 without modified setae (Figs <xref ref-type="fig" rid="F13">66</xref>, <xref ref-type="fig" rid="F14">69</xref>). Apical margin of abdominal tergite VIII slightly rounded (Fig. <xref ref-type="fig" rid="F14">71</xref>). Apical margin of abdominal sternite VIII widely concave (Fig. <xref ref-type="fig" rid="F14">72</xref>). Genital segment with markedly elongate and wide gonocoxites, with very small narrow styli, each with very long seta (Fig. <xref ref-type="fig" rid="F14">72</xref>).</p></tp:treatment-sec><tp:treatment-sec sec-type="etymology" id="SECID0EDMBI"><title>Etymology.</title><p>The specific epithet is the Latinized name of Icarus (Ikaros), son of Deaedalus in Greek mythology.</p></tp:treatment-sec><tp:treatment-sec sec-type="remarks" id="SECID0EIMBI"><title>Remarks.</title><p>Despite the shape of antennomere 3 and the posterior angles of the pronotum, which are usual in members of the genus <italic><tp:taxon-name><tp:taxon-name-part taxon-name-part-type="genus" reg="Acrolocha">Acrolocha</tp:taxon-name-part></tp:taxon-name></italic> Thomson, in other external characters (see details above), the new species belongs to the genus <italic><tp:taxon-name><tp:taxon-name-part taxon-name-part-type="genus" reg="Phyllodrepa">Phyllodrepa</tp:taxon-name-part></tp:taxon-name></italic>. The fossil shares with that genus slightly protruded anterior angles of the pronotum with impressed laterobasal portions (Fig. <xref ref-type="fig" rid="F14">67</xref>), similar to those of extant North European <italic><tp:taxon-name><tp:taxon-name-part taxon-name-part-type="genus" reg="Phyllodrepa">Ph.</tp:taxon-name-part><tp:taxon-name-part taxon-name-part-type="species" reg="sahlbergi">sahlbergi</tp:taxon-name-part></tp:taxon-name></italic> Luze, in addition to similar coloration of the body and proportions of antennomeres 4 and 5 (Fig. <xref ref-type="fig" rid="F14">68</xref>). However, the fossil differs from that species by the significantly smaller and slightly more convex body (Fig. <xref ref-type="fig" rid="F13">65</xref>), with more prominent eyes (Fig. <xref ref-type="fig" rid="F14">67</xref>), coarser punctation of the elytra and pronotum, pronotum with less sinuate lateral margins (Figs <xref ref-type="fig" rid="F13">65</xref>, <xref ref-type="fig" rid="F14">67</xref>), less transverse antennomeres 6–10 (Fig. <xref ref-type="fig" rid="F14">68</xref>), and longer elytra (Fig. <xref ref-type="fig" rid="F14">70</xref>). Based on the shape of its small and pale body, and large and deep punctation of the elytra (Figs <xref ref-type="fig" rid="F13">65</xref>, <xref ref-type="fig" rid="F14">70</xref>), <italic><tp:taxon-name><tp:taxon-name-part taxon-name-part-type="genus" reg="Phyllodrepa">Ph.</tp:taxon-name-part><tp:taxon-name-part taxon-name-part-type="species" reg="icari">icari</tp:taxon-name-part></tp:taxon-name></italic> sp. nov. is similar to <italic><tp:taxon-name><tp:taxon-name-part taxon-name-part-type="genus" reg="Phyllodrepa">Ph.</tp:taxon-name-part><tp:taxon-name-part taxon-name-part-type="species" reg="daedali">daedali</tp:taxon-name-part></tp:taxon-name></italic> sp. nov., from which it differs by the paler abdomen, narrow apical maxillary palpomere (Fig. <xref ref-type="fig" rid="F14">67</xref>), the shape of anterior angles of the pronotum protruding apicad, sparser punctation of the pronotum, distinctly transverse head and pronotum (Fig. <xref ref-type="fig" rid="F14">67</xref>), shorter antennomeres 4, 5, and 11 (Fig. <xref ref-type="fig" rid="F12">58</xref>), and shorter elytra.</p></tp:treatment-sec><tp:treatment-sec><!--Section generated to contain objects referenced in tp:taxon-treatment.--><fig id="F1" position="float" orientation="portrait"><label>Figures 1–16.</label><caption><p>Amber specimens with inclusions of <tp:taxon-name><tp:taxon-name-part taxon-name-part-type="subfamily">Omaliinae</tp:taxon-name-part></tp:taxon-name>: <bold>1, 2</bold><italic><tp:taxon-name><tp:taxon-name-part taxon-name-part-type="genus" reg="Geodromicus">Geodromicus</tp:taxon-name-part><tp:taxon-name-part taxon-name-part-type="species" reg="balticus">balticus</tp:taxon-name-part></tp:taxon-name></italic> sp. nov. <bold>3, 4</bold><italic><tp:taxon-name><tp:taxon-name-part taxon-name-part-type="genus" reg="Eusphalerum">Eusphalerum</tp:taxon-name-part><tp:taxon-name-part taxon-name-part-type="species" reg="kanti">kanti</tp:taxon-name-part></tp:taxon-name></italic> sp. nov. <bold>5, 6</bold><italic><tp:taxon-name><tp:taxon-name-part taxon-name-part-type="genus" reg="Paraphloeostiba">Paraphloeostiba</tp:taxon-name-part><tp:taxon-name-part taxon-name-part-type="species" reg="morosa">morosa</tp:taxon-name-part></tp:taxon-name></italic> sp. nov. <bold>7–9</bold><italic><tp:taxon-name><tp:taxon-name-part taxon-name-part-type="genus" reg="Phyllodrepa">Phyllodrepa</tp:taxon-name-part><tp:taxon-name-part taxon-name-part-type="species" reg="daedali">daedali</tp:taxon-name-part></tp:taxon-name></italic> sp. nov. <bold>10, 11</bold><italic><tp:taxon-name><tp:taxon-name-part taxon-name-part-type="genus" reg="Phyllodrepa">Ph.</tp:taxon-name-part><tp:taxon-name-part taxon-name-part-type="species" reg="icari">icari</tp:taxon-name-part></tp:taxon-name></italic> sp. nov. <bold>12, 13</bold><italic><tp:taxon-name><tp:taxon-name-part taxon-name-part-type="genus" reg="Eusphalerum">Eusphalerum</tp:taxon-name-part></tp:taxon-name></italic> sp. 2 (sp2), <italic><tp:taxon-name><tp:taxon-name-part taxon-name-part-type="genus" reg="Eusphalerum">Eu.</tp:taxon-name-part></tp:taxon-name></italic> sp. 3 (sp3) and <italic><tp:taxon-name><tp:taxon-name-part taxon-name-part-type="genus" reg="Eusphalerum">Eu.</tp:taxon-name-part></tp:taxon-name></italic> sp.4 (sp4) <bold>14–16</bold><italic><tp:taxon-name><tp:taxon-name-part taxon-name-part-type="genus" reg="Eusphalerum">Eu.</tp:taxon-name-part></tp:taxon-name></italic> sp. 1 (specimens 1 to 9 (in the text: no. 1 to no. 9). Abbreviations: hl = holotype, pt = paratype, sn = syninclusion. Scale bars: 1.0 cm (<bold>1–6, 10–16</bold>), 0.5 cm (<bold>7–9</bold>).</p></caption><graphic xmlns:xlink="http://www.w3.org/1999/xlink" xlink:href="zookeys-863-035-g001.jpg" position="float" orientation="portrait" xlink:type="simple" id="oo_315783.jpg"/></fig><fig id="F12" position="float" orientation="portrait"><label>Figures 57–64.</label><caption><p><italic><tp:taxon-name><tp:taxon-name-part taxon-name-part-type="genus" reg="Phyllodrepa">Phyllodrepa</tp:taxon-name-part><tp:taxon-name-part taxon-name-part-type="species" reg="daedali">daedali</tp:taxon-name-part></tp:taxon-name></italic> sp. nov. <bold>57</bold> head and pronotum, laterodorsal view <bold>58</bold> left antenna, ventral view <bold>59</bold> thorax, legs and abdomen, lateroventral view <bold>60</bold> head and prothorax, ventral view <bold>61</bold> protarsus, dorsal view <bold>62</bold> hind tarsi, lateral view <bold>63</bold> head and maxillar palpi, dorsolateral view <bold>64</bold> apex of abdomen, ventral view. Abbreviations: a1–a11 = antennomeres 1–11; amp = apical maxillary palpomere; ip = intercoxal process; mp2–mp4 = maxillary palpomeres 2–4; mds = modified setae; mst = mesotibia; msv = mesoventrite; mt1–mt5 = metatarsomeres 1–5; mtv = metaventrite; oc = ocellus; s8 = sternite VIII. Scale bars: 0.1 mm (<bold>58, 61–63</bold>), 0.2 mm (<bold>57, 60, 64</bold>), 0.3 mm (<bold>59</bold>).</p></caption><graphic xmlns:xlink="http://www.w3.org/1999/xlink" xlink:href="zookeys-863-035-g012.jpg" position="float" orientation="portrait" xlink:type="simple" id="oo_315794.jpg"/></fig></tp:treatment-sec><ref-list><ref id="B69"><mixed-citation xmlns:xlink="http://www.w3.org/1999/xlink" xlink:type="simple"><person-group><name name-style="western"><surname>Wappler</surname><given-names>T</given-names></name></person-group> (<year>2005</year>) The age of Baltic amber: Could Eckfeld resolve this problem? In: Brothers D, Mostovski M (Eds) Fossils X3, 3<sup>rd</sup> International Congress of Palaeoentomology with 2<sup>nd</sup> International Meeting on Palaeoarthropodology and 2<sup>nd</sup> World Congress on Amber and its Inclusions. Programme and Abstracts, 7<sup>th</sup> to 11<sup>th</sup> Feb 2005, Pretoria South Africa. University of Kwazulu-Natal, South African National Biodiversity Institute, Pretoria, 53.</mixed-citation></ref></ref-list></tp:taxon-treatment>
