# Supplementary material for: Unexpected palaeodiversity of omaliine rove beetles in Eocene Baltic amber (Coleoptera, Staphylinidae, Omaliinae)
Source: Zookeys. 2019 Jul 11;863:35–83. doi: 10.3897/zookeys.863.34662 (PMC6639351; doi:10.3897/zookeys.863.34662)
Supplement: XML Treatment for Eusphalerum [file zookeys.863.34662-treatment7.xml]

<!DOCTYPE tp:taxon-treatment
  PUBLIC "-//TaxonX//DTD Taxonomic Treatment Publishing DTD v0 20100105//EN" "tax-treatment-NSO.dtd">
<tp:taxon-treatment xmlns:tp="http://www.plazi.org/taxpub"><tp:treatment-meta><kwd-group><label>Taxon classification</label><kwd><named-content xmlns:xlink="http://www.w3.org/1999/xlink" content-type="kingdom">Animalia</named-content></kwd><kwd><named-content xmlns:xlink="http://www.w3.org/1999/xlink" content-type="order">Coleoptera</named-content></kwd><kwd><named-content xmlns:xlink="http://www.w3.org/1999/xlink" content-type="family">Staphylinidae</named-content></kwd></kwd-group><mixed-citation publication-type="journal"><person-group><name><surname>Shavrin</surname><given-names>Alexey V.</given-names></name><name><surname>Yamamoto</surname><given-names>Shûhei</given-names></name></person-group><article-title>Unexpected palaeodiversity of omaliine rove beetles in Eocene Baltic amber (<tp:taxon-name><tp:taxon-name-part taxon-name-part-type="order">Coleoptera</tp:taxon-name-part></tp:taxon-name>, <tp:taxon-name><tp:taxon-name-part taxon-name-part-type="family">Staphylinidae</tp:taxon-name-part></tp:taxon-name>, <tp:taxon-name><tp:taxon-name-part taxon-name-part-type="subfamily">Omaliinae</tp:taxon-name-part></tp:taxon-name>)</article-title><source>Zookeys</source><day>11</day><month>7</month><year>2019</year><volume>863</volume><fpage>35</fpage><lpage>83</lpage><pub-id pub-id-type="doi">10.3897/zookeys.863.34662</pub-id></mixed-citation></tp:treatment-meta><tp:nomenclature><tp:taxon-name>
                      <tp:taxon-name-part taxon-name-part-type="genus" reg="Eusphalerum">Eusphalerum</tp:taxon-name-part>
                    </tp:taxon-name><tp:taxon-authority>sp. 2.</tp:taxon-authority><xref ref-type="fig" rid="F1">Figures 12</xref><xref ref-type="fig" rid="F1">, 13</xref><xref ref-type="fig" rid="F17">, 81–82</xref><xref ref-type="fig" rid="F18">, 83–85</xref></tp:nomenclature><tp:treatment-sec sec-type="material" id="SECID0ER5BI"><title>Materials examined.</title><p>One male, complete specimen as an inclusion in a piece of yellow Baltic amber 35.4 mm × 21.5 mm × 7.5 mm in size (Figs <xref ref-type="fig" rid="F1">12</xref>, <xref ref-type="fig" rid="F1">13</xref>), with glued very small quadrate paper on plastic bag labeled “AWI | 045”, with the following labels: “AWI-045 | Phyllodrepa (?) | 3 spec.” &lt;rectangular handwritten label&gt;, “Dr. Vitalii Alekseev's | Collection” &lt;rectangular handwritten label&gt;, “<italic><tp:taxon-name><tp:taxon-name-part taxon-name-part-type="genus" reg="Eusphalerum">Eusphalerum</tp:taxon-name-part></tp:taxon-name></italic> sp. 2 | Shavrin A.V. det. 2018” &lt;rectangular label, printed&gt;. The specimen is deposited in the private collection of Vitalii I. Alekseev (Kaliningrad, Russia), registered as AWI-045.</p></tp:treatment-sec><tp:treatment-sec sec-type="Preservation" id="SECID0EM6BI"><title>Preservation.</title><p>The single specimen is a male located close to the outer surface of the piece of amber, with many details visible in both dorsal and ventral surfaces. The elytra are somewhat deformed and seem flattened, and the right elytron is depressed into the thorax. Additionally, the piece of the amber contains two males of <italic><tp:taxon-name><tp:taxon-name-part taxon-name-part-type="genus" reg="Eusphalerum">Eu.</tp:taxon-name-part></tp:taxon-name></italic> sp. 3 and <italic><tp:taxon-name><tp:taxon-name-part taxon-name-part-type="genus" reg="Eusphalerum">Eu.</tp:taxon-name-part></tp:taxon-name></italic> sp. 4 (see below), and a syninclusion located near the narrowest side of the amber: nymph of small mite about 0.50 mm in length (Figs <xref ref-type="fig" rid="F1">12</xref>, <xref ref-type="fig" rid="F1">13</xref>).</p></tp:treatment-sec><tp:treatment-sec sec-type="description" id="SECID0EIACI"><title>Description.</title><p>Measurements: <abbrev xmlns:xlink="http://www.w3.org/1999/xlink" xlink:title="maximum width of head including eyes" id="ABBRID0EOACI" xlink:type="simple">HW</abbrev>: 0.53; <abbrev xmlns:xlink="http://www.w3.org/1999/xlink" xlink:title="length of head" id="ABBRID0ESACI" xlink:type="simple">HL</abbrev>: 0.20; <abbrev xmlns:xlink="http://www.w3.org/1999/xlink" xlink:title="ocular length" id="ABBRID0EWACI" xlink:type="simple">OL</abbrev>: 0.11; <abbrev xmlns:xlink="http://www.w3.org/1999/xlink" xlink:title="length of antenna" id="ABBRID0E1ACI" xlink:type="simple">AL</abbrev>: 0.69; <abbrev xmlns:xlink="http://www.w3.org/1999/xlink" xlink:title="maxillary palpi length" id="ABBRID0E5ACI" xlink:type="simple">PML</abbrev> × <abbrev xmlns:xlink="http://www.w3.org/1999/xlink" xlink:title="maxillary palpi width" id="ABBRID0ECBCI" xlink:type="simple">PMW</abbrev> (III, IV): III: 0.03 × 0.01, IV: 0.07 × 0.02; <abbrev xmlns:xlink="http://www.w3.org/1999/xlink" xlink:title="length of pronotum" id="ABBRID0EGBCI" xlink:type="simple">PL</abbrev>: 0.43; <abbrev xmlns:xlink="http://www.w3.org/1999/xlink" xlink:title="maximum width of pronotum" id="ABBRID0EKBCI" xlink:type="simple">PW</abbrev>: 0.67; <abbrev xmlns:xlink="http://www.w3.org/1999/xlink" xlink:title="sutural length of elytra" id="ABBRID0EOBCI" xlink:type="simple">ESL</abbrev>: 0.85; <abbrev xmlns:xlink="http://www.w3.org/1999/xlink" xlink:title="maximum width of elytra together" id="ABBRID0ESBCI" xlink:type="simple">EW</abbrev>: 0.81; <abbrev xmlns:xlink="http://www.w3.org/1999/xlink" xlink:title="length of metatibia" id="ABBRID0EWBCI" xlink:type="simple">MTbL</abbrev>: 0.36; <abbrev xmlns:xlink="http://www.w3.org/1999/xlink" xlink:title="length of metatarsus" id="ABBRID0E1BCI" xlink:type="simple">MTrL</abbrev>: 0.27 (I–IV: 0.14; V: 0.13); <abbrev xmlns:xlink="http://www.w3.org/1999/xlink" xlink:title="maximum width of abdomen" id="ABBRID0E5BCI" xlink:type="simple">AW</abbrev>: 0.79; <abbrev xmlns:xlink="http://www.w3.org/1999/xlink" xlink:title="total length" id="ABBRID0ECCCI" xlink:type="simple">TL</abbrev>: 2.06. Antennomeres with lengths × widths: 1: 0.12 × 0.02; 2: 0.07 × 0.02; 3: 0.06 × 0.02; 4: 0.05 × 0.02; 5–6: 0.05 × 0.03; 7: 0.04 × 0.04; 8: 0.05 × 0.04; 9–10: 0.05 × 0.05; 11: 0.10 × 0.04.</p><p>Body elongate, somewhat flattened (Fig. <xref ref-type="fig" rid="F17">81</xref>), glossy and glabrous, without visible setation. Body appears dark-brown, with basal portions of pronotum and legs reddish-brown. Body dorsolaterally as in Figure <xref ref-type="fig" rid="F17">82</xref> and ventrally as in Figure <xref ref-type="fig" rid="F18">83</xref>.</p><fig id="F17" position="float" orientation="portrait"><label>Figures 81, 82.</label><caption><p>Habitus of <italic><tp:taxon-name><tp:taxon-name-part taxon-name-part-type="genus" reg="Eusphalerum">Eusphalerum</tp:taxon-name-part></tp:taxon-name></italic> sp. 2 <bold>81</bold> oblique dorsal view <bold>82</bold> dorsolateral view. Scale bars: 1.0 mm.</p></caption><graphic xmlns:xlink="http://www.w3.org/1999/xlink" xlink:href="zookeys-863-035-g017.jpg" position="float" orientation="portrait" xlink:type="simple" id="oo_315799.jpg"/></fig><p>Head strongly transverse, distinctly more than twice as wide as long, with slightly convex middle portion and posterior parts of infraorbital ridges, without visible grooves in front of ocelli and postocular carina (Fig. <xref ref-type="fig" rid="F18">84</xref>). Head with indistinct, small and sparse punctation, with moderately coarse and large isodiametric microsculpture between punctures becoming more transverse toward middle part of neck. Eyes large, strongly protruding laterad. Ocelli small, convex, situated very close to infraorbital ridges at level of about middle length of eyes, distance between ocelli about twice as long as distance between ocellus and margin of eye (Figs <xref ref-type="fig" rid="F17">82</xref>, <xref ref-type="fig" rid="F18">84</xref>). Labrum transverse. Apical segment of maxillary palp elongate, slightly wider in middle than penultimate segment, from apical third gradually narrowed toward moderately acute apex (Figs <xref ref-type="fig" rid="F17">82</xref>, <xref ref-type="fig" rid="F18">84</xref>). Gular sutures not fully visible, widely separated from each other (Fig. <xref ref-type="fig" rid="F18">83</xref>). Antenna moderately long, distinctly exceeding shoulders of elytra, with elongate setae, distinctly longer on antennomeres 6–11; basal antennomere wide, gradually widened apicad, antennomere 2 similar in width, swollen and elongate, 3 with thin basal portion, slightly widened apicad, 4 slightly shorter than 3, 5, and 6 slightly wider than 4, 7 short and moderately rounded, 8–10 slightly transverse, apical antennomere more than twice as long as broad, from about middle strongly narrowed toward acute apex (Figs <xref ref-type="fig" rid="F17">81</xref>–<xref ref-type="fig" rid="F18">84</xref>).</p><p>Pronotum 1.5 times as wide as long, slightly broader than head, widest in middle, markedly more narrowed posterad than anterad; apical margin slightly and widely rounded, about as broad as posterior margin, anterior and posterior angles widely rounded; laterobasal margins slightly concaved, with very indistinct small crenulation; lateral margins narrowly explanate; lateral portions with indistinct semioval impression about middle (Figs <xref ref-type="fig" rid="F17">81</xref>, <xref ref-type="fig" rid="F18">84</xref>). Pronotum with somewhat regular small and sparse punctation and with isodiametric ground sculpture slightly coarser than that on head (Figs <xref ref-type="fig" rid="F17">81</xref>, <xref ref-type="fig" rid="F18">84</xref>). Prosternum with moderately wide and protruded prosternal process (Fig. <xref ref-type="fig" rid="F18">83</xref>). Scutellum large and wide (Fig. <xref ref-type="fig" rid="F17">81</xref>).</p><p>Elytra little longer than wide, about twice as long as pronotum, gradually widened apicad, reaching basal to apical margins of abdominal tergite IV, with widely rounded apicolateral angles; shoulders moderately widely rounded; lateral edges narrowly explanate (Fig. <xref ref-type="fig" rid="F17">81</xref>). Punctation of elytra invisible in details but appears slightly denser and deeper than that on pronotum.</p><p>Legs moderately long and slender, femora markedly widened in middle, tibiae moderately short and thin, gradually widened apicad, slightly shorter than femora, covered by elongate setae, with a few strong setae on apical margins near apex; tarsomeres 1–4 distinctly wide, with dense and long setae; apical metatarsomere long, yet slightly shorter than length of preceding tarsomeres together; tarsal claws simple, elongate (Figs <xref ref-type="fig" rid="F17">81</xref>–<xref ref-type="fig" rid="F18">83</xref>).</p><p>Abdomen (Fig. <xref ref-type="fig" rid="F18">85</xref>) slightly narrower than elytra; abdominal tergites with sparse and moderately small punctures, no wing-folding patches are visible.</p><p>Male. Apical margin of abdominal tergite VIII slightly rounded. Apical margin of abdominal sternite VIII slightly sinuate.</p><p>Female unknown.</p></tp:treatment-sec><tp:treatment-sec sec-type="remarks" id="SECID0EAGCI"><title>Remarks.</title><p>As in the previous species, this specimen has very long and moderately dense setae on lateral portions of tarsomeres 1–4, distinctly deformed body (especially elytra) and unusually strongly protruded eyes.</p><fig id="F18" position="float" orientation="portrait"><label>Figures 83–85.</label><caption><p><italic><tp:taxon-name><tp:taxon-name-part taxon-name-part-type="genus" reg="Eusphalerum">Eusphalerum</tp:taxon-name-part></tp:taxon-name></italic> sp. 2 <bold>83</bold> habitus, ventral view <bold>84</bold> left antenna, head and pronotum, dorsal view <bold>85</bold> abdomen, dorsal view. Scale bars: 1.0 mm (<bold>83</bold>), 0.4 mm (<bold>84, 85</bold>).</p></caption><graphic xmlns:xlink="http://www.w3.org/1999/xlink" xlink:href="zookeys-863-035-g018.jpg" position="float" orientation="portrait" xlink:type="simple" id="oo_315800.jpg"/></fig></tp:treatment-sec><tp:treatment-sec><!--Section generated to contain objects referenced in tp:taxon-treatment.--><fig id="F1" position="float" orientation="portrait"><label>Figures 1–16.</label><caption><p>Amber specimens with inclusions of <tp:taxon-name><tp:taxon-name-part taxon-name-part-type="subfamily">Omaliinae</tp:taxon-name-part></tp:taxon-name>: <bold>1, 2</bold><italic><tp:taxon-name><tp:taxon-name-part taxon-name-part-type="genus" reg="Geodromicus">Geodromicus</tp:taxon-name-part><tp:taxon-name-part taxon-name-part-type="species" reg="balticus">balticus</tp:taxon-name-part></tp:taxon-name></italic> sp. nov. <bold>3, 4</bold><italic><tp:taxon-name><tp:taxon-name-part taxon-name-part-type="genus" reg="Eusphalerum">Eusphalerum</tp:taxon-name-part><tp:taxon-name-part taxon-name-part-type="species" reg="kanti">kanti</tp:taxon-name-part></tp:taxon-name></italic> sp. nov. <bold>5, 6</bold><italic><tp:taxon-name><tp:taxon-name-part taxon-name-part-type="genus" reg="Paraphloeostiba">Paraphloeostiba</tp:taxon-name-part><tp:taxon-name-part taxon-name-part-type="species" reg="morosa">morosa</tp:taxon-name-part></tp:taxon-name></italic> sp. nov. <bold>7–9</bold><italic><tp:taxon-name><tp:taxon-name-part taxon-name-part-type="genus" reg="Phyllodrepa">Phyllodrepa</tp:taxon-name-part><tp:taxon-name-part taxon-name-part-type="species" reg="daedali">daedali</tp:taxon-name-part></tp:taxon-name></italic> sp. nov. <bold>10, 11</bold><italic><tp:taxon-name><tp:taxon-name-part taxon-name-part-type="genus" reg="Phyllodrepa">Ph.</tp:taxon-name-part><tp:taxon-name-part taxon-name-part-type="species" reg="icari">icari</tp:taxon-name-part></tp:taxon-name></italic> sp. nov. <bold>12, 13</bold><italic><tp:taxon-name><tp:taxon-name-part taxon-name-part-type="genus" reg="Eusphalerum">Eusphalerum</tp:taxon-name-part></tp:taxon-name></italic> sp. 2 (sp2), <italic><tp:taxon-name><tp:taxon-name-part taxon-name-part-type="genus" reg="Eusphalerum">Eu.</tp:taxon-name-part></tp:taxon-name></italic> sp. 3 (sp3) and <italic><tp:taxon-name><tp:taxon-name-part taxon-name-part-type="genus" reg="Eusphalerum">Eu.</tp:taxon-name-part></tp:taxon-name></italic> sp.4 (sp4) <bold>14–16</bold><italic><tp:taxon-name><tp:taxon-name-part taxon-name-part-type="genus" reg="Eusphalerum">Eu.</tp:taxon-name-part></tp:taxon-name></italic> sp. 1 (specimens 1 to 9 (in the text: no. 1 to no. 9). Abbreviations: hl = holotype, pt = paratype, sn = syninclusion. Scale bars: 1.0 cm (<bold>1–6, 10–16</bold>), 0.5 cm (<bold>7–9</bold>).</p></caption><graphic xmlns:xlink="http://www.w3.org/1999/xlink" xlink:href="zookeys-863-035-g001.jpg" position="float" orientation="portrait" xlink:type="simple" id="oo_315783.jpg"/></fig></tp:treatment-sec></tp:taxon-treatment>
