# Supplementary material for: Unexpected palaeodiversity of omaliine rove beetles in Eocene Baltic amber (Coleoptera, Staphylinidae, Omaliinae)
Source: Zookeys. 2019 Jul 11;863:35–83. doi: 10.3897/zookeys.863.34662 (PMC6639351; doi:10.3897/zookeys.863.34662)
Supplement: XML Treatment for Eusphalerum [file zookeys.863.34662-treatment8.xml]

<!DOCTYPE tp:taxon-treatment
  PUBLIC "-//TaxonX//DTD Taxonomic Treatment Publishing DTD v0 20100105//EN" "tax-treatment-NSO.dtd">
<tp:taxon-treatment xmlns:tp="http://www.plazi.org/taxpub"><tp:treatment-meta><kwd-group><label>Taxon classification</label><kwd><named-content xmlns:xlink="http://www.w3.org/1999/xlink" content-type="kingdom">Animalia</named-content></kwd><kwd><named-content xmlns:xlink="http://www.w3.org/1999/xlink" content-type="order">Coleoptera</named-content></kwd><kwd><named-content xmlns:xlink="http://www.w3.org/1999/xlink" content-type="family">Staphylinidae</named-content></kwd></kwd-group><mixed-citation publication-type="journal"><person-group><name><surname>Shavrin</surname><given-names>Alexey V.</given-names></name><name><surname>Yamamoto</surname><given-names>Shûhei</given-names></name></person-group><article-title>Unexpected palaeodiversity of omaliine rove beetles in Eocene Baltic amber (<tp:taxon-name><tp:taxon-name-part taxon-name-part-type="order">Coleoptera</tp:taxon-name-part></tp:taxon-name>, <tp:taxon-name><tp:taxon-name-part taxon-name-part-type="family">Staphylinidae</tp:taxon-name-part></tp:taxon-name>, <tp:taxon-name><tp:taxon-name-part taxon-name-part-type="subfamily">Omaliinae</tp:taxon-name-part></tp:taxon-name>)</article-title><source>Zookeys</source><day>11</day><month>7</month><year>2019</year><volume>863</volume><fpage>35</fpage><lpage>83</lpage><pub-id pub-id-type="doi">10.3897/zookeys.863.34662</pub-id></mixed-citation></tp:treatment-meta><tp:nomenclature><tp:taxon-name>
                      <tp:taxon-name-part taxon-name-part-type="genus" reg="Eusphalerum">Eusphalerum</tp:taxon-name-part>
                    </tp:taxon-name><tp:taxon-authority>sp. 3</tp:taxon-authority><xref ref-type="fig" rid="F1">Figures 12</xref><xref ref-type="fig" rid="F1">, 13</xref><xref ref-type="fig" rid="F19">, 86</xref><xref ref-type="fig" rid="F19">, 89</xref></tp:nomenclature><tp:treatment-sec sec-type="material" id="SECID0ETICI"><title>Materials examined.</title><p>One male, an inclusion in the same piece of the Baltic amber that contains a specimen of <italic><tp:taxon-name><tp:taxon-name-part taxon-name-part-type="genus" reg="Eusphalerum">Eu.</tp:taxon-name-part></tp:taxon-name></italic> sp. 2 and <italic><tp:taxon-name><tp:taxon-name-part taxon-name-part-type="genus" reg="Eusphalerum">Eu.</tp:taxon-name-part></tp:taxon-name></italic> sp. 4, with an additional label: “<italic>Eusphalerum</italic> sp. 3 | Shavrin A.V. det. 2018” (private collection of Vitaly Alekseev (Kaliningrad, Russia), registered as AWI-045).</p></tp:treatment-sec><tp:treatment-sec sec-type="Preservation" id="SECID0EOJCI"><title>Preservation.</title><p>The specimen is located dorsolaterally close to the margin of the piece of amber (Figs <xref ref-type="fig" rid="F1">12–13</xref>). Antennae, lateral potion of the pronotum and elytra with details of the structure of punctation and microsculpture, abdomen and legs (partly) are visible in a dorsal view of the body (Fig. <xref ref-type="fig" rid="F19">86</xref>); eyes, antennae, some details of thorax, legs and abdomen are relatively visible in a lateral view of the body (Fig. <xref ref-type="fig" rid="F19">89</xref>).</p></tp:treatment-sec><tp:treatment-sec sec-type="remarks" id="SECID0EAKCI"><title>Remarks.</title><p>This specimen is about 2.30 mm long (Figs <xref ref-type="fig" rid="F19">86</xref>, <xref ref-type="fig" rid="F19">89</xref>). It is similar to <italic><tp:taxon-name><tp:taxon-name-part taxon-name-part-type="genus" reg="Eusphalerum">Eu.</tp:taxon-name-part><tp:taxon-name-part taxon-name-part-type="species" reg="kanti">kanti</tp:taxon-name-part></tp:taxon-name></italic> sp. nov. and <italic><tp:taxon-name><tp:taxon-name-part taxon-name-part-type="genus" reg="Eusphalerum">Eu.</tp:taxon-name-part></tp:taxon-name></italic> sp. 4 in the shape of the body, eyes and antennomeres. Because some morphological details of head, pronotum, thoracic sclerites, and legs, as well as punctation and microsculpture, are not visible, we leave this specimen unnamed.</p></tp:treatment-sec><tp:treatment-sec><!--Section generated to contain objects referenced in tp:taxon-treatment.--><fig id="F1" position="float" orientation="portrait"><label>Figures 1–16.</label><caption><p>Amber specimens with inclusions of <tp:taxon-name><tp:taxon-name-part taxon-name-part-type="subfamily">Omaliinae</tp:taxon-name-part></tp:taxon-name>: <bold>1, 2</bold><italic><tp:taxon-name><tp:taxon-name-part taxon-name-part-type="genus" reg="Geodromicus">Geodromicus</tp:taxon-name-part><tp:taxon-name-part taxon-name-part-type="species" reg="balticus">balticus</tp:taxon-name-part></tp:taxon-name></italic> sp. nov. <bold>3, 4</bold><italic><tp:taxon-name><tp:taxon-name-part taxon-name-part-type="genus" reg="Eusphalerum">Eusphalerum</tp:taxon-name-part><tp:taxon-name-part taxon-name-part-type="species" reg="kanti">kanti</tp:taxon-name-part></tp:taxon-name></italic> sp. nov. <bold>5, 6</bold><italic><tp:taxon-name><tp:taxon-name-part taxon-name-part-type="genus" reg="Paraphloeostiba">Paraphloeostiba</tp:taxon-name-part><tp:taxon-name-part taxon-name-part-type="species" reg="morosa">morosa</tp:taxon-name-part></tp:taxon-name></italic> sp. nov. <bold>7–9</bold><italic><tp:taxon-name><tp:taxon-name-part taxon-name-part-type="genus" reg="Phyllodrepa">Phyllodrepa</tp:taxon-name-part><tp:taxon-name-part taxon-name-part-type="species" reg="daedali">daedali</tp:taxon-name-part></tp:taxon-name></italic> sp. nov. <bold>10, 11</bold><italic><tp:taxon-name><tp:taxon-name-part taxon-name-part-type="genus" reg="Phyllodrepa">Ph.</tp:taxon-name-part><tp:taxon-name-part taxon-name-part-type="species" reg="icari">icari</tp:taxon-name-part></tp:taxon-name></italic> sp. nov. <bold>12, 13</bold><italic><tp:taxon-name><tp:taxon-name-part taxon-name-part-type="genus" reg="Eusphalerum">Eusphalerum</tp:taxon-name-part></tp:taxon-name></italic> sp. 2 (sp2), <italic><tp:taxon-name><tp:taxon-name-part taxon-name-part-type="genus" reg="Eusphalerum">Eu.</tp:taxon-name-part></tp:taxon-name></italic> sp. 3 (sp3) and <italic><tp:taxon-name><tp:taxon-name-part taxon-name-part-type="genus" reg="Eusphalerum">Eu.</tp:taxon-name-part></tp:taxon-name></italic> sp.4 (sp4) <bold>14–16</bold><italic><tp:taxon-name><tp:taxon-name-part taxon-name-part-type="genus" reg="Eusphalerum">Eu.</tp:taxon-name-part></tp:taxon-name></italic> sp. 1 (specimens 1 to 9 (in the text: no. 1 to no. 9). Abbreviations: hl = holotype, pt = paratype, sn = syninclusion. Scale bars: 1.0 cm (<bold>1–6, 10–16</bold>), 0.5 cm (<bold>7–9</bold>).</p></caption><graphic xmlns:xlink="http://www.w3.org/1999/xlink" xlink:href="zookeys-863-035-g001.jpg" position="float" orientation="portrait" xlink:type="simple" id="oo_315783.jpg"/></fig><fig id="F19" position="float" orientation="portrait"><label>Figures 86–90.</label><caption><p><italic><tp:taxon-name><tp:taxon-name-part taxon-name-part-type="genus" reg="Eusphalerum">Eusphalerum</tp:taxon-name-part></tp:taxon-name></italic> spp. (<bold>86, 89</bold><italic><tp:taxon-name><tp:taxon-name-part taxon-name-part-type="genus" reg="Eusphalerum">Eu.</tp:taxon-name-part></tp:taxon-name></italic> sp. 3; <bold>87, 88, 90</bold><italic><tp:taxon-name><tp:taxon-name-part taxon-name-part-type="genus" reg="Eusphalerum">Eu.</tp:taxon-name-part></tp:taxon-name></italic> sp. 4) <bold>86</bold> habitus, dorsolateral view <bold>87</bold> habitus, oblique dorsal view <bold>88</bold> habitus, ventral view <bold>89</bold> habitus, lateral view <bold>90</bold> abdominal apex, ventral view. Scale bars: 1.0 mm (<bold>86–89</bold>), 0.2 mm (<bold>90</bold>).</p></caption><graphic xmlns:xlink="http://www.w3.org/1999/xlink" xlink:href="zookeys-863-035-g019.jpg" position="float" orientation="portrait" xlink:type="simple" id="oo_315801.jpg"/></fig></tp:treatment-sec></tp:taxon-treatment>
